# Supplementary material for: Differential effects of synthetic estrogen on serum homocysteine levels before and after menopause
Source: PLoS One. 2025 Dec 10;20(12):e0338505. doi: 10.1371/journal.pone.0338505 (PMC12694790; doi:10.1371/journal.pone.0338505)
Supplement: S3 Data — (XLSX) [file pone.0338505.s003.xlsx]

## Sheet: Final_Analytic_table
SEQN	SDDSRVYR	Year	Age at screening	BMI	BMXWAIST	Gender	RIAGENDR	Race/ethnicity 1	RIDRETH1	Serum HCY umol/L	HCY data source	Vitamin B12 pg/ml	Vit B12 data source	Vitamin B6 nmol/L	Vit B6 data source	Vitamin B9 ng/ml serum	Vit B9 data source serum	Vitamin B9 ng/ml RBC	Vit B9 data source RBC	FLI	HBV infection	HCV infection	FLI-1	pregnancy at exam	postmenopause at exam	E2	P4	synthetic hormone use	HX CVD combined
149	1	1999-2000	40	27.06	88.6	F	2	Other Hispanic	2	5.24	LBXHCY	334	LBXB12			12.8	LBXFOL	177	LBXRBF	39.8291	2		0	2	0	FALSE	FALSE	None	0
163	1	1999-2000	63	25.13	92.5	F	2	Mexican American	1	5.06	LBXHCY	356	LBXB12			11.8	LBXFOL	254	LBXRBF	91.4479	2		0		1	FALSE	FALSE	None	0
173	1	1999-2000	82	26.35	93.4	F	2	Non-Hispanic White	3	9.05	LBXHCY	533	LBXB12			12.5	LBXFOL	406	LBXRBF		2				1	FALSE	FALSE	None	0
177	1	1999-2000	55	35.56	109.2	F	2	Non-Hispanic White	3	6.95	LBXHCY	163	LBXB12			7.1	LBXFOL	270	LBXRBF	97.2041	2		0	2	1	TRUE	FALSE	E2 alone	0
178	1	1999-2000	60	31.74	98.5	F	2	Non-Hispanic Black	4	7.28	LBXHCY	1648	LBXB12			25.1	LBXFOL	288	LBXRBF	67.631	2		0		1	FALSE	TRUE	P4 alone	0
184	1	1999-2000	31	24.69	87.8	F	2	Non-Hispanic Black	4	5.71	LBXHCY	716	LBXB12			15.5	LBXFOL	447	LBXRBF		2			2	0	FALSE	FALSE	None	0
187	1	1999-2000	71	25.86		F	2	Non-Hispanic Black	4	9.2	LBXHCY	584	LBXB12			18.1	LBXFOL	219	LBXRBF		2				1	FALSE	FALSE	None	0
188	1	1999-2000	38	28.63	94.4	F	2	Non-Hispanic White	3	8.84	LBXHCY	222	LBXB12			5.3	LBXFOL	186	LBXRBF		2			2	0	FALSE	FALSE	None	0
192	1	1999-2000	30	26.48	85.2	F	2	Non-Hispanic Black	4	4.47	LBXHCY	667	LBXB12			16.6	LBXFOL	206	LBXRBF	16.6232	2		1	2	0	FALSE	FALSE	None	0
193	1	1999-2000	38	19.54	68.2	F	2	Non-Hispanic Black	4	6.81	LBXHCY	1269	LBXB12			13.9	LBXFOL	387	LBXRBF		2			2	0	FALSE	FALSE	None	0
194	1	1999-2000	44	31.54	93	F	2	Mexican American	1	3.26	LBXHCY	1607	LBXB12			9.4	LBXFOL	466	LBXRBF	89.6203	2		0	2	0	FALSE	FALSE	None	0
196	1	1999-2000	19	21	78	F	2	Mexican American	1	5.56	LBXHCY	534	LBXB12			16.1	LBXFOL	275	LBXRBF	5.07098	2		1	2	0	FALSE	FALSE	None
198	1	1999-2000	49	27.74	92.1	F	2	Other Hispanic	2	9.53	LBXHCY	1646	LBXB12			16.5	LBXFOL	312	LBXRBF		2			2	1	FALSE	FALSE	None	0
199	1	1999-2000	38	25.66	79.2	F	2	Non-Hispanic White	3	8.99	LBXHCY	315	LBXB12			11	LBXFOL	556	LBXRBF		2			2	0	FALSE	FALSE	None	0
206	1	1999-2000	50	25.79	87.8	F	2	Non-Hispanic Black	4	8.42	LBXHCY	781	LBXB12			22.8	LBXFOL	260	LBXRBF		2			2	0	FALSE	FALSE	None	0
213	1	1999-2000	18	28.78	98.5	F	2	Mexican American	1	5.12	LBXHCY	546	LBXB12			12	LBXFOL	170	LBXRBF		2			2	0	FALSE	FALSE	None
232	1	1999-2000	57	25.34	79.6	F	2	Mexican American	1	3.89	LBXHCY	1577	LBXB12			24.1	LBXFOL	301	LBXRBF	25.0997	2		1	2	1	TRUE	TRUE	Combinatory	0
234	1	1999-2000	69	30.1	110.5	F	2	Mexican American	1	8.45	LBXHCY	861	LBXB12			16.5	LBXFOL	201	LBXRBF		2				1	FALSE	FALSE	None	0
236	1	1999-2000	45	27.04	91.5	F	2	Mexican American	1	5.4	LBXHCY	597	LBXB12			30.9	LBXFOL	342	LBXRBF	64.7394	2		0	2	0	FALSE	FALSE	None	0
237	1	1999-2000	81	30.58	99.4	F	2	Non-Hispanic White	3	9.21	LBXHCY	312	LBXB12			19.4	LBXFOL	394	LBXRBF		2				1	FALSE	FALSE	None	0
239	1	1999-2000	69	28.31	93.1	F	2	Non-Hispanic White	3	5.78	LBXHCY	295	LBXB12			28	LBXFOL	415	LBXRBF	37.6602	2		0		1	TRUE	TRUE	Combinatory	1
243	1	1999-2000	19	21.41	78.2	F	2	Non-Hispanic White	3	7	LBXHCY	141	LBXB12			9.4	LBXFOL	210	LBXRBF		2			2	0	TRUE	TRUE	Combinatory
244	1	1999-2000	18	25.24	81.7	F	2	Other Hispanic	2	6.18	LBXHCY	338	LBXB12			8.5	LBXFOL	235	LBXRBF	16.1798	2		1	2	0	TRUE	TRUE	Combinatory
248	1	1999-2000	19	24.58	80.5	F	2	Other race/multi-racial	5	6.58	LBXHCY	525	LBXB12			8	LBXFOL	186	LBXRBF					2	0	FALSE	FALSE	None
250	1	1999-2000	58	26.9	102.4	F	2	Non-Hispanic White	3	6.06	LBXHCY	831	LBXB12			20.9	LBXFOL	411	LBXRBF	58.2413	2		0	2	1	TRUE	TRUE	Combinatory	0
255	1	1999-2000	18	19.27	73	F	2	Non-Hispanic White	3	5.88	LBXHCY	646	LBXB12			18	LBXFOL	263	LBXRBF	4.22093	2		1	2	0	FALSE	FALSE	None
265	1	1999-2000	34	41.84	114.8	F	2	Non-Hispanic White	3	5.62	LBXHCY	337	LBXB12			6.7	LBXFOL	326	LBXRBF		2			2	0	FALSE	FALSE	None	0
273	1	1999-2000	64	26.51	81.3	F	2	Other Hispanic	2	6.91	LBXHCY	419	LBXB12			16.7	LBXFOL	324	LBXRBF		2				1	FALSE	FALSE	None	0
274	1	1999-2000	69	29.74	102.6	F	2	Non-Hispanic White	3	6.11	LBXHCY	1012	LBXB12			36.5	LBXFOL	955	LBXRBF		2				1	FALSE	FALSE	None	1
285	1	1999-2000	18	23.08	83.4	F	2	Non-Hispanic Black	4	7.07	LBXHCY	596	LBXB12			9.3	LBXFOL	138	LBXRBF		2			2	0	FALSE	FALSE	None
287	1	1999-2000	71	17.8	79.6	F	2	Non-Hispanic White	3	6.79	LBXHCY	2644	LBXB12			10.1	LBXFOL	347	LBXRBF		2				1	TRUE	FALSE	E2 alone	0
293	1	1999-2000	85	23.8	87.6	F	2	Non-Hispanic White	3	14.24	LBXHCY	209	LBXB12			10.1	LBXFOL	182	LBXRBF	15.9219	2		1		1	FALSE	FALSE	None	1
300	1	1999-2000	21	30.26	100.3	F	2	Non-Hispanic White	3	7.69	LBXHCY	331	LBXB12			12.2	LBXFOL	127	LBXRBF	46.5969	2		0	2	0	FALSE	FALSE	None	0
416	1	1999-2000	72	26.91	103.3	F	2	Non-Hispanic Black	4	16.18	LBXHCY	340	LBXB12			10.6	LBXFOL	219	LBXRBF		2				1	FALSE	FALSE	None	0
417	1	1999-2000	19	22.67	87.5	F	2	Mexican American	1	4.05	LBXHCY	724	LBXB12			9	LBXFOL	258	LBXRBF	7.32654	2		1	2	0	FALSE	FALSE	None
424	1	1999-2000	69	33.53	101.4	F	2	Other Hispanic	2	8.83	LBXHCY	465	LBXB12			11.4	LBXFOL	265	LBXRBF		2				1	FALSE	FALSE	None	0
426	1	1999-2000	45	39.84	113	F	2	Non-Hispanic White	3	11.74	LBXHCY	295	LBXB12			14.6	LBXFOL	307	LBXRBF		2			2	0	FALSE	FALSE	None	0
432	1	1999-2000	26	24.17	88.8	F	2	Mexican American	1	5.14	LBXHCY	1204	LBXB12			10.1	LBXFOL	244	LBXRBF	27.9581	2		1	2	0	FALSE	FALSE	None	0
437	1	1999-2000	56	32	121.2	F	2	Other race/multi-racial	5	5.85	LBXHCY	773	LBXB12			26.8	LBXFOL	458	LBXRBF		2			2	1	FALSE	FALSE	None	0
438	1	1999-2000	19	18.45	69	F	2	Other Hispanic	2	8.89	LBXHCY	339	LBXB12			4.3	LBXFOL	218	LBXRBF		2			2	0	FALSE	FALSE	None
453	1	1999-2000	53	26.8	91.5	F	2	Non-Hispanic White	3	9.1	LBXHCY	158	LBXB12			13.5	LBXFOL	474	LBXRBF	32.5991	2		0	2	1	TRUE	TRUE	Combinatory	0
458	1	1999-2000	76	24.05	84.7	F	2	Non-Hispanic White	3	19.91	LBXHCY	378	LBXB12			14.5	LBXFOL	286	LBXRBF	17.6746	2		1		1	FALSE	FALSE	None	1
460	1	1999-2000	25	23.65	88.2	F	2	Non-Hispanic White	3	7.94	LBXHCY	222	LBXB12			4.2	LBXFOL	180	LBXRBF		2			2	0	FALSE	FALSE	None	0
472	1	1999-2000	44	21.15	67	F	2	Non-Hispanic Black	4	6.2	LBXHCY	406	LBXB12			2.5	LBXFOL	150	LBXRBF	4.61071	2		1	2	1	TRUE	TRUE	Combinatory	0
474	1	1999-2000	21	15.22	63.4	F	2	Non-Hispanic White	3	7.13	LBXHCY	392	LBXB12			7.6	LBXFOL	173	LBXRBF		2			2	0	FALSE	FALSE	None	0
475	1	1999-2000	85	23.23	79.2	F	2	Non-Hispanic White	3	6.48	LBXHCY	1270	LBXB12			33.3	LBXFOL	511	LBXRBF	13.0961	2		1		1	FALSE	FALSE	None	0
481	1	1999-2000	63	30.1	97.6	F	2	Mexican American	1	5.73	LBXHCY	441	LBXB12			12.6	LBXFOL	280	LBXRBF		2				1	FALSE	FALSE	None	0
488	1	1999-2000	33	22.78	85.7	F	2	Non-Hispanic White	3	19.41	LBXHCY	278	LBXB12			5.9	LBXFOL	126	LBXRBF		2			2	0	FALSE	FALSE	None	0
489	1	1999-2000	40	31.6	96.8	F	2	Non-Hispanic White	3	4.61	LBXHCY	531	LBXB12			30.1	LBXFOL	443	LBXRBF	76.133	2		0	2	0	FALSE	FALSE	None	0
504	1	1999-2000	32	24.74	94.8	F	2	Non-Hispanic White	3	4.88	LBXHCY	487	LBXB12			19	LBXFOL	425	LBXRBF	29.8731	2		1	2	0	FALSE	FALSE	None	0
508	1	1999-2000	78	30.74	107.6	F	2	Non-Hispanic Black	4	9.73	LBXHCY	916	LBXB12			14.1	LBXFOL	194	LBXRBF		2				1	FALSE	FALSE	None	0
527	1	1999-2000	56	24.3	86.2	F	2	Non-Hispanic Black	4	4.63	LBXHCY	1100	LBXB12			28.3	LBXFOL	398	LBXRBF	49.8868	2		0	2	1	FALSE	FALSE	None	0
535	1	1999-2000	45	27.92	93.9	F	2	Mexican American	1	4.79	LBXHCY	413	LBXB12			7	LBXFOL	202	LBXRBF	56.9751	2		0	2	0	FALSE	FALSE	None	0
541	1	1999-2000	34	24.75	81.7	F	2	Mexican American	1	6.29	LBXHCY	345	LBXB12			9.6	LBXFOL	331	LBXRBF	7.33575	2		1	2	0	FALSE	FALSE	None	0
542	1	1999-2000	40	36.07	106.4	F	2	Mexican American	1	4.26	LBXHCY	536	LBXB12			12.3	LBXFOL	252	LBXRBF	77.8485	2		0	2	0	FALSE	FALSE	None	0
546	1	1999-2000	19	23.85	80.8	F	2	Mexican American	1	4.51	LBXHCY	483	LBXB12			17.7	LBXFOL	295	LBXRBF		2			2	0	FALSE	FALSE	None
551	1	1999-2000	53	29.2	101.7	F	2	Non-Hispanic White	3	6.41	LBXHCY	509	LBXB12			31	LBXFOL	430	LBXRBF		2			2	1	TRUE	FALSE	E2 alone	1
560	1	1999-2000	66	41.48	113.9	F	2	Non-Hispanic White	3	14.2	LBXHCY							269	LBXRBF						1	FALSE	FALSE	None	1
561	1	1999-2000	77	36.65	111.5	F	2	Non-Hispanic White	3	11.82	LBXHCY	594	LBXB12			40.2	LBXFOL	652	LBXRBF		2				1	FALSE	FALSE	None	0
568	1	1999-2000	63	27.05	97.4	F	2	Non-Hispanic White	3	6.79	LBXHCY	686	LBXB12			19.6	LBXFOL	449	LBXRBF		2				1	TRUE	TRUE	Combinatory	0
569	1	1999-2000	29	28.93	91.6	F	2	Mexican American	1	4.06	LBXHCY	646	LBXB12			16.5	LBXFOL	421	LBXRBF	88.7403	2		0	2	0	FALSE	FALSE	None	0
578	1	1999-2000	46	22.45	80	F	2	Non-Hispanic White	3	5.8	LBXHCY	391	LBXB12			20.1	LBXFOL	354	LBXRBF	14.3352	2		1	2	1	FALSE	FALSE	None	0
581	1	1999-2000	48	19.13	72.7	F	2	Non-Hispanic White	3	27.33	LBXHCY	131	LBXB12			10.3	LBXFOL	178	LBXRBF	3.24027	2		1	2	0	FALSE	FALSE	None	0
591	1	1999-2000	18	22.55	81.1	F	2	Mexican American	1	5.12	LBXHCY	410	LBXB12			26	LBXFOL	266	LBXRBF	21.0436	2		1	2	0	TRUE	TRUE	Combinatory
596	1	1999-2000	30	27.76	86.4	F	2	Non-Hispanic White	3	9.82	LBXHCY	372	LBXB12			8.7	LBXFOL	282	LBXRBF		2			2	0	TRUE	TRUE	Combinatory	0
614	1	1999-2000	66	36.72	120.5	F	2	Non-Hispanic White	3	7.46	LBXHCY	1082	LBXB12			18.8	LBXFOL	680	LBXRBF	98.0614	2		0		1	FALSE	FALSE	None	0
615	1	1999-2000	38	38.36	116.6	F	2	Non-Hispanic Black	4	4.78	LBXHCY	505	LBXB12			7.1	LBXFOL	226	LBXRBF	96.3836	2		0	2	0	FALSE	FALSE	None	0
620	1	1999-2000	62	25.11	97.2	F	2	Non-Hispanic Black	4	7.29	LBXHCY	2032	LBXB12			19.4	LBXFOL	272	LBXRBF		2				1	FALSE	FALSE	None
622	1	1999-2000	82	21.63	73.4	F	2	Non-Hispanic White	3	5.75	LBXHCY	1087	LBXB12			24.4	LBXFOL	505	LBXRBF	10.8005	2		1		1	FALSE	FALSE	None	0
627	1	1999-2000	61	22.27	84.5	F	2	Mexican American	1	8.76	LBXHCY	646	LBXB12			12.7	LBXFOL	138	LBXRBF		2				1	FALSE	FALSE	None	0
628	1	1999-2000	64	36.6	111	F	2	Non-Hispanic White	3	6.47	LBXHCY	682	LBXB12			10.5	LBXFOL	301	LBXRBF		2				1	FALSE	FALSE	None	0
852	1	1999-2000	76	30.15	99.6	F	2	Non-Hispanic White	3	6.92	LBXHCY	1238	LBXB12			26.4	LBXFOL	384	LBXRBF	79.4466	2		0		1	FALSE	FALSE	None	0
855	1	1999-2000	56	23.33	81.8	F	2	Mexican American	1	4.67	LBXHCY	750	LBXB12			27.1	LBXFOL	364	LBXRBF		2			2	1	TRUE	TRUE	Combinatory	0
861	1	1999-2000	72	22.64	81.5	F	2	Non-Hispanic White	3	8.4	LBXHCY	376	LBXB12			30.5	LBXFOL	590	LBXRBF	27.6202	2		1		1	TRUE	FALSE	E2 alone	1
864	1	1999-2000	38	24.39	72.2	F	2	Non-Hispanic White	3	8.67	LBXHCY	278	LBXB12			19.3	LBXFOL	298	LBXRBF	4.32082	2		1	2	0	FALSE	FALSE	None	0
867	1	1999-2000	30	23.04	79.2	F	2	Non-Hispanic White	3	7.38	LBXHCY	537	LBXB12			12.7	LBXFOL	216	LBXRBF		2			2	0	TRUE	TRUE	Combinatory	0
871	1	1999-2000	68	25.72	79.1	F	2	Other Hispanic	2	6.45	LBXHCY	761	LBXB12			18.9	LBXFOL	310	LBXRBF		2				1	FALSE	FALSE	None	0
875	1	1999-2000	74	35.41	118	F	2	Mexican American	1	8.1	LBXHCY	558	LBXB12			8.8	LBXFOL	161	LBXRBF	91.8295	2		0		1	FALSE	FALSE	None	0
876	1	1999-2000	62	28.25	95.4	F	2	Mexican American	1	7.88	LBXHCY	719	LBXB12			14.4	LBXFOL	213	LBXRBF		2				1	FALSE	FALSE	None	0
878	1	1999-2000	75	26.89	86.2	F	2	Non-Hispanic White	3	5.44	LBXHCY	572	LBXB12			33.5	LBXFOL	367	LBXRBF		2				1	TRUE	FALSE	E2 alone	0
880	1	1999-2000	24	28.41	95.4	F	2	Non-Hispanic White	3	4.43	LBXHCY	607	LBXB12			17.4	LBXFOL	300	LBXRBF	52.3299	2		0	2	0	TRUE	TRUE	Combinatory	0
881	1	1999-2000	42	21.59	81.8	F	2	Non-Hispanic White	3	13.14	LBXHCY	451	LBXB12			2.9	LBXFOL	169	LBXRBF	27.7823	2		1	2	0	FALSE	FALSE	None	0
883	1	1999-2000	52	23.07	84.8	F	2	Non-Hispanic Black	4	12.03	LBXHCY	675	LBXB12			15.9	LBXFOL	378	LBXRBF		2			2	1	FALSE	FALSE	None	0
885	1	1999-2000	72	32.32	111	F	2	Non-Hispanic White	3	16.65	LBXHCY	239	LBXB12			9.6	LBXFOL	993	LBXRBF		2				1	TRUE	FALSE	E2 alone	1
886	1	1999-2000	45	24.13	89.9	F	2	Non-Hispanic White	3	7.06	LBXHCY	637	LBXB12			21.8	LBXFOL	299	LBXRBF	28.8043	2		1	2	1	TRUE	FALSE	E2 alone	0
897	1	1999-2000	54	33.68	104.4	F	2	Mexican American	1	10.3	LBXHCY	371	LBXB12			10.9	LBXFOL	246	LBXRBF	91.1512	2		0	2	1	FALSE	FALSE	None	0
898	1	1999-2000	27	27.09	85.4	F	2	Non-Hispanic White	3	6.26	LBXHCY	272	LBXB12			9.2	LBXFOL	267	LBXRBF	31.7957	2		0	2	0	FALSE	FALSE	None	0
905	1	1999-2000	31	43.41	127.1	F	2	Non-Hispanic Black	4	6.65	LBXHCY	409	LBXB12			10.9	LBXFOL	244	LBXRBF	97.3441	2		0	2	0	FALSE	FALSE	None	0
908	1	1999-2000	68	24.29	80.1	F	2	Non-Hispanic White	3	8.71	LBXHCY	356	LBXB12			14.7	LBXFOL	214	LBXRBF	13.8222	2		1		1	FALSE	FALSE	None	0
917	1	1999-2000	82	17.01	63	F	2	Mexican American	1	20.61	LBXHCY	346	LBXB12			8.2	LBXFOL	198	LBXRBF		2				1	FALSE	FALSE	None	0
920	1	1999-2000	56	30.61	102	F	2	Other Hispanic	2	7.69	LBXHCY	460	LBXB12			6.7	LBXFOL	325	LBXRBF		2			2	1	FALSE	FALSE	None	0
924	1	1999-2000	42	37.86	118.5	F	2	Mexican American	1	4.48	LBXHCY	392	LBXB12			12.8	LBXFOL	925	LBXRBF		2			2	0	FALSE	FALSE	None	0
928	1	1999-2000	52	28.83	97	F	2	Non-Hispanic Black	4	7.59	LBXHCY	853	LBXB12			23.8	LBXFOL	230	LBXRBF		2			2	1	FALSE	FALSE	None	0
933	1	1999-2000	30	20.55	73.2	F	2	Non-Hispanic White	3	10.87	LBXHCY	196	LBXB12			6.9	LBXFOL	175	LBXRBF	6.18586	2		1	2	0	FALSE	FALSE	None	0
941	1	1999-2000	21	26.9	75.5	F	2	Non-Hispanic White	3	5.81	LBXHCY	375	LBXB12			11.3	LBXFOL	178	LBXRBF		2			2	0	FALSE	FALSE	None	1
944	1	1999-2000	54	22.89	72	F	2	Mexican American	1	5.37	LBXHCY	619	LBXB12			18.7	LBXFOL	202	LBXRBF	10.0834	2		1	2	1	FALSE	FALSE	None	0
949	1	1999-2000	67	23.61	90	F	2	Non-Hispanic White	3	5.54	LBXHCY	747	LBXB12			32.1	LBXFOL	470	LBXRBF		2				1	TRUE	FALSE	E2 alone	0
956	1	1999-2000	56	33.59	91.9	F	2	Other Hispanic	2	10.57	LBXHCY	275	LBXB12			12.1	LBXFOL	322	LBXRBF	67.1643	2		0	2	1	TRUE	TRUE	Combinatory	0
957	1	1999-2000	18	20.32	85.5	F	2	Non-Hispanic White	3	4.52	LBXHCY	547	LBXB12			13.4	LBXFOL	145	LBXRBF		2			2	0	FALSE	FALSE	None
960	1	1999-2000	63	29.54	96.6	F	2	Mexican American	1	9.19	LBXHCY	923	LBXB12			18.8	LBXFOL	226	LBXRBF		2				1	FALSE	FALSE	None	0
962	1	1999-2000	51	31.33	91.8	F	2	Non-Hispanic White	3	7.27	LBXHCY	352	LBXB12			14.7	LBXFOL	231	LBXRBF	74.9917	2		0	2	1	TRUE	TRUE	Combinatory	0
964	1	1999-2000	62	25.73	86	F	2	Other race/multi-racial	5	6.17	LBXHCY	626	LBXB12			37.6	LBXFOL	365	LBXRBF		2				1	FALSE	FALSE	None	0
969	1	1999-2000	30	25.85	91.9	F	2	Other race/multi-racial	5	5.02	LBXHCY	291	LBXB12			11	LBXFOL	238	LBXRBF		2			2	0	FALSE	FALSE	None	0
971	1	1999-2000	26	38.45	117.5	F	2	Non-Hispanic Black	4	5.4	LBXHCY	939	LBXB12			6.3	LBXFOL	250	LBXRBF	84.3813	2		0	2	0	FALSE	FALSE	None	0
974	1	1999-2000	37	25.48	81.2	F	2	Non-Hispanic Black	4	5.57	LBXHCY	468	LBXB12			7.4	LBXFOL	261	LBXRBF		2			2	0	FALSE	FALSE	None	0
978	1	1999-2000	44	22.52		F	2	Non-Hispanic White	3	7.83	LBXHCY	378	LBXB12			25.2	LBXFOL	365	LBXRBF		2			2	0	FALSE	FALSE	None	0
981	1	1999-2000	79	27.07	89.9	F	2	Non-Hispanic White	3	21.86	LBXHCY	140	LBXB12			12	LBXFOL	210	LBXRBF		2				1	FALSE	FALSE	None	1
986	1	1999-2000	60	32.09	98.7	F	2	Non-Hispanic Black	4	10.07	LBXHCY	727	LBXB12			7.4	LBXFOL	222	LBXRBF		2				1	FALSE	FALSE	None	1
988	1	1999-2000	38	30.83	96.8	F	2	Other Hispanic	2	9.59	LBXHCY	496	LBXB12			6.2	LBXFOL	194	LBXRBF	69.5211	2		0	2	0	FALSE	FALSE	None	0
991	1	1999-2000	32	22.52	78.4	F	2	Mexican American	1	6.4	LBXHCY	545	LBXB12			37.5	LBXFOL	581	LBXRBF	3.25726	2		1	2	0	FALSE	TRUE	P4 alone	0
996	1	1999-2000	62	21.68	79.4	F	2	Mexican American	1	6.49	LBXHCY	735	LBXB12			16.1	LBXFOL	185	LBXRBF	35.0746	2		0		1	FALSE	FALSE	None	1
1009	1	1999-2000	39	33.32	101.7	F	2	Non-Hispanic White	3	7.53	LBXHCY	365	LBXB12			10	LBXFOL	239	LBXRBF	79.3217	2		0	2	0	FALSE	FALSE	None	0
1010	1	1999-2000	85	27.06	92	F	2	Non-Hispanic White	3	12.59	LBXHCY	573	LBXB12			13.3	LBXFOL	352	LBXRBF		2				1	FALSE	FALSE	None	0
1013	1	1999-2000	28	24.48	82.1	F	2	Mexican American	1	7.4	LBXHCY	978	LBXB12			9.2	LBXFOL	183	LBXRBF	9.79268	2		1	2	0	FALSE	FALSE	None	0
1026	1	1999-2000	62	34.5	120.8	F	2	Non-Hispanic White	3	6.91	LBXHCY	485	LBXB12			18.3	LBXFOL	332	LBXRBF		2				1	FALSE	FALSE	None	0
1030	1	1999-2000	69	38.51	113.7	F	2	Non-Hispanic Black	4	7.05	LBXHCY	657	LBXB12			14.9	LBXFOL	565	LBXRBF	95.0868	2		0		1	FALSE	FALSE	None	0
1033	1	1999-2000	45	23.23	82.4	F	2	Non-Hispanic Black	4	5.39	LBXHCY	1084	LBXB12			26	LBXFOL	375	LBXRBF	34.0398	2		0	2	0	FALSE	FALSE	None	0
1035	1	1999-2000	52	24.08	82.9	F	2	Mexican American	1	10.59	LBXHCY	381	LBXB12			11.2	LBXFOL	244	LBXRBF	35.529	2		0	2	1	FALSE	FALSE	None	0
1041	1	1999-2000	41	35.93	98.6	F	2	Mexican American	1	7.99	LBXHCY	299	LBXB12			8.1	LBXFOL	222	LBXRBF		2			2	0	FALSE	FALSE	None	0
1043	1	1999-2000	62	25.91	87.6	F	2	Non-Hispanic White	3	6.12	LBXHCY	510	LBXB12			26.8	LBXFOL	365	LBXRBF	24.6725	2		1		1	FALSE	FALSE	None	0
1044	1	1999-2000	57	23.79	77.3	F	2	Non-Hispanic Black	4	10.64	LBXHCY	391	LBXB12			7.5	LBXFOL	209	LBXRBF	19.1474	2		1	2	1	FALSE	FALSE	None	0
1045	1	1999-2000	61	28.31	77	F	2	Non-Hispanic White	3	7.43	LBXHCY	556	LBXB12			24.2	LBXFOL	499	LBXRBF		2				1	FALSE	FALSE	None	0
1047	1	1999-2000	33	20.45	85	F	2	Non-Hispanic Black	4	4.04	LBXHCY	384	LBXB12			11.9	LBXFOL	202	LBXRBF	8.10221	2		1	2	0	FALSE	FALSE	None	0
1050	1	1999-2000	36	22.86	79.4	F	2	Mexican American	1	7.05	LBXHCY	284	LBXB12			3.9	LBXFOL	168	LBXRBF	39.8649	2		0	2	0	FALSE	FALSE	None	0
1054	1	1999-2000	42	26.33	95.4	F	2	Mexican American	1	6.79	LBXHCY	681	LBXB12			13.9	LBXFOL	418	LBXRBF		2			2	1	FALSE	FALSE	None	0
1063	1	1999-2000	24	32.71	101.8	F	2	Mexican American	1	4.68	LBXHCY	656	LBXB12			25.3	LBXFOL	298	LBXRBF	71.9183	2		0	2	0	FALSE	FALSE	None	0
1070	1	1999-2000	19	17.26	65.7	F	2	Mexican American	1	7.38	LBXHCY	408	LBXB12			12.1	LBXFOL	177	LBXRBF		2			2	0	FALSE	FALSE	None
1090	1	1999-2000	45	15.77	67.4	F	2	Non-Hispanic White	3	13.5	LBXHCY	907	LBXB12			5.1	LBXFOL	376	LBXRBF	11.9455	2		1	2	1	FALSE	FALSE	None	0
1092	1	1999-2000	66	35.68	106	F	2	Mexican American	1	5.84	LBXHCY							334	LBXRBF						1	FALSE	FALSE	None	0
1093	1	1999-2000	42	36.01	106.6	F	2	Non-Hispanic Black	4	5.89	LBXHCY	617	LBXB12			13.5	LBXFOL	250	LBXRBF		2			2	0	FALSE	FALSE	None	0
1094	1	1999-2000	18	25.58	75.6	F	2	Mexican American	1	4.82	LBXHCY	267	LBXB12			13.3	LBXFOL	185	LBXRBF		2			2	0	FALSE	FALSE	None
1104	1	1999-2000	44	40.89		F	2	Mexican American	1	5.12	LBXHCY	526	LBXB12			19.2	LBXFOL	338	LBXRBF		2			2	1	FALSE	FALSE	None	0
1110	1	1999-2000	55	26.86	95	F	2	Non-Hispanic Black	4	9.09	LBXHCY	809	LBXB12			48	LBXFOL	330	LBXRBF	60.9688	2		0	2	1	FALSE	FALSE	None	0
1112	1	1999-2000	20	26.33	84.4	F	2	Other Hispanic	2	5.55	LBXHCY	309	LBXB12			11.8	LBXFOL	205	LBXRBF	17.3258	2		1	2	0	FALSE	FALSE	None	0
1119	1	1999-2000	84	25.12	96.7	F	2	Non-Hispanic White	3	6.15	LBXHCY	439	LBXB12			28	LBXFOL	299	LBXRBF	56.5967	2		0		1	TRUE	FALSE	E2 alone	0
1120	1	1999-2000	55	34.29	113.2	F	2	Mexican American	1	5.36	LBXHCY	884	LBXB12			37.5	LBXFOL	441	LBXRBF		2			2	1	TRUE	FALSE	E2 alone	0
1122	1	1999-2000	45	36.9	95	F	2	Non-Hispanic Black	4	8.92	LBXHCY	451	LBXB12			9.4	LBXFOL	195	LBXRBF		2			2	0	FALSE	FALSE	None	0
1123	1	1999-2000	19	26.18	92.2	F	2	Mexican American	1	6.02	LBXHCY	532	LBXB12			17.9	LBXFOL	706	LBXRBF		2			2	0	FALSE	FALSE	None
1125	1	1999-2000	27	19.42	68	F	2	Non-Hispanic White	3	7.48	LBXHCY	283	LBXB12			17.1	LBXFOL	184	LBXRBF	11.2552	2		1	2	0	FALSE	FALSE	None	0
1127	1	1999-2000	28	32.55	111	F	2	Non-Hispanic White	3	5.47	LBXHCY	466	LBXB12			12.5	LBXFOL	201	LBXRBF		2			2	0	FALSE	FALSE	None	0
1128	1	1999-2000	59	47.77	114	F	2	Non-Hispanic Black	4	8.35	LBXHCY	384	LBXB12			8.6	LBXFOL	124	LBXRBF		2			2	1	FALSE	FALSE	None	0
1130	1	1999-2000	65	20.11	81.1	F	2	Non-Hispanic White	3	8.38	LBXHCY	708	LBXB12			27.4	LBXFOL	190	LBXRBF	26.1928	2		1		1	TRUE	FALSE	E2 alone	1
1131	1	1999-2000	28	33.17	112.5	F	2	Non-Hispanic White	3	8.13	LBXHCY	441	LBXB12			11	LBXFOL	228	LBXRBF		2			2	0	FALSE	FALSE	None	0
1137	1	1999-2000	73	29	110.7	F	2	Non-Hispanic White	3	8.18	LBXHCY	924	LBXB12			26.1	LBXFOL	677	LBXRBF		2				1	TRUE	TRUE	Combinatory	0
1138	1	1999-2000	19	30.22	102	F	2	Mexican American	1	3.83	LBXHCY	590	LBXB12			15.7	LBXFOL	285	LBXRBF		2			2	0	FALSE	FALSE	None
1139	1	1999-2000	65	32.17	105.7	F	2	Non-Hispanic White	3	9.47	LBXHCY							229	LBXRBF						1	FALSE	FALSE	None	0
1141	1	1999-2000	51	19.51	73.3	F	2	Mexican American	1	5.59	LBXHCY	793	LBXB12			13.6	LBXFOL	257	LBXRBF	40.1944	2		0	2	1	FALSE	FALSE	None	0
1144	1	1999-2000	68	26.25	92.6	F	2	Non-Hispanic White	3	9.22	LBXHCY	1645	LBXB12			34.1	LBXFOL	699	LBXRBF		2				1	FALSE	FALSE	None	1
1160	1	1999-2000	18	25.38	90.7	F	2	Mexican American	1	6.31	LBXHCY	436	LBXB12			10.5	LBXFOL	244	LBXRBF	23.2006	2		1	2	0	FALSE	FALSE	None
1168	1	1999-2000	19	23.96	78.6	F	2	Other Hispanic	2	6.77	LBXHCY	752	LBXB12			35.8	LBXFOL	484	LBXRBF	8.96567	2		1	2	0	FALSE	FALSE	None
1170	1	1999-2000	65	56.34		F	2	Mexican American	1	11.98	LBXHCY	487	LBXB12			6.9	LBXFOL	274	LBXRBF		2				1	FALSE	FALSE	None	0
1179	1	1999-2000	60	33.26	100.4	F	2	Non-Hispanic White	3	6.62	LBXHCY							303	LBXRBF						1	TRUE	FALSE	E2 alone	0
1182	1	1999-2000	30	47.47	129.3	F	2	Non-Hispanic White	3	4.72	LBXHCY	390	LBXB12			14.5	LBXFOL	326	LBXRBF		2			2	0	FALSE	FALSE	None	0
1196	1	1999-2000	52	47.33	133	F	2	Non-Hispanic Black	4	11.66	LBXHCY	448	LBXB12			4.7	LBXFOL	127	LBXRBF	99.2434	2		0	2	1	FALSE	FALSE	None	1
1197	1	1999-2000	40	35.29	103	F	2	Mexican American	1	6.14	LBXHCY	766	LBXB12			9.9	LBXFOL	256	LBXRBF		2			2	1	FALSE	FALSE	None	0
1201	1	1999-2000	48	30.24	96.2	F	2	Non-Hispanic Black	4	5.92	LBXHCY	287	LBXB12			7.3	LBXFOL	255	LBXRBF		2			2	1	FALSE	FALSE	None	0
1210	1	1999-2000	56	38.97	107.4	F	2	Other Hispanic	2	10	LBXHCY	307	LBXB12			8.4	LBXFOL	471	LBXRBF		2			2	1	TRUE	TRUE	Combinatory	1
1212	1	1999-2000	47	21.86	81.8	F	2	Non-Hispanic White	3	5.58	LBXHCY	614	LBXB12			23.1	LBXFOL	365	LBXRBF	17.7878	2		1	2	0	FALSE	FALSE	None	0
1219	1	1999-2000	44	20.48	66.4	F	2	Non-Hispanic White	3	5.8	LBXHCY	344	LBXB12			12.3	LBXFOL	236	LBXRBF		2			2	1	TRUE	FALSE	E2 alone	0
301	1	1999-2000	24	24.8	83.5	F	2	Mexican American	1	6.9	LBXHCY	461	LBXB12			9.6	LBXFOL	154	LBXRBF	35.9302	2		0	2	0	FALSE	FALSE	None	0
302	1	1999-2000	65	28.5	99.9	F	2	Mexican American	1	6.95	LBXHCY	467	LBXB12			13	LBXFOL	215	LBXRBF	62.0105	2		0		1	FALSE	FALSE	None	0
314	1	1999-2000	52	24.18	77.4	F	2	Non-Hispanic Black	4	6.35	LBXHCY	693	LBXB12			18.6	LBXFOL	343	LBXRBF		2			2	1	TRUE	TRUE	Combinatory	0
321	1	1999-2000	71	25.43	81	F	2	Non-Hispanic White	3	6.51	LBXHCY	447	LBXB12			43	LBXFOL	505	LBXRBF	19.9913	2		1		1	TRUE	FALSE	E2 alone	1
331	1	1999-2000	37	34.07	109.4	F	2	Non-Hispanic Black	4	5.82	LBXHCY	785	LBXB12			15.3	LBXFOL	272	LBXRBF	78.9086	2		0	2	0	FALSE	FALSE	None	0
334	1	1999-2000	58	22.82	71.2	F	2	Non-Hispanic White	3	9.26	LBXHCY	284	LBXB12			12.4	LBXFOL	293	LBXRBF	6.41569	2		1	2	1	TRUE	FALSE	E2 alone	0
350	1	1999-2000	56	28.38	82.1	F	2	Non-Hispanic Black	4	5.68	LBXHCY	1394	LBXB12			17.7	LBXFOL	220	LBXRBF		2			2	1	FALSE	FALSE	None	0
358	1	1999-2000	48	36.98	109.5	F	2	Non-Hispanic Black	4	7.16	LBXHCY	504	LBXB12			7.5	LBXFOL	208	LBXRBF	93.6312	2		0	2	1	FALSE	FALSE	None	0
359	1	1999-2000	42	26.67	82.3	F	2	Non-Hispanic Black	4	4.68	LBXHCY	555	LBXB12			15.6	LBXFOL	285	LBXRBF	14.9459	2		1	2	1	FALSE	FALSE	None	0
374	1	1999-2000	53	22.09	75.9	F	2	Non-Hispanic White	3	6.9	LBXHCY	266	LBXB12			8.8	LBXFOL	200	LBXRBF	6.69958	2		1	2	1	FALSE	FALSE	None	0
386	1	1999-2000	85	26.76	104.6	F	2	Non-Hispanic White	3	12.6	LBXHCY	467	LBXB12			21.7	LBXFOL	325	LBXRBF	56.0393	2		0		1	FALSE	FALSE	None	0
6	1	1999-2000	19	22.56	81.6	F	2	Other race/multi-racial	5	5.5	LBXHCY	487	LBXB12			19.7	LBXFOL	276	LBXRBF		2			2	0	FALSE	FALSE	None
7	1	1999-2000	59	29.39	90.7	F	2	Non-Hispanic Black	4	6.3	LBXHCY	758	LBXB12			12.2	LBXFOL	173	LBXRBF	26.4115	2		1	2	1	FALSE	FALSE	None	0
15	1	1999-2000	38	26.68	86.7	F	2	Non-Hispanic White	3	4.97	LBXHCY	408	LBXB12			6.1	LBXFOL	199	LBXRBF	24.0219	2		1	2	0	FALSE	FALSE	None	0
16	1	1999-2000	85	19.96	74.4	F	2	Non-Hispanic Black	4	11.28	LBXHCY	781	LBXB12			30.3	LBXFOL	514	LBXRBF		2				1	FALSE	FALSE	None	0
24	1	1999-2000	53	25.93	90.6	F	2	Non-Hispanic White	3	11.68	LBXHCY	650	LBXB12			9.8	LBXFOL	280	LBXRBF		2			2	1	FALSE	FALSE	None	1
25	1	1999-2000	42	37.6	114.5	F	2	Non-Hispanic White	3	6.7	LBXHCY	654	LBXB12			13.3	LBXFOL	254	LBXRBF	94.8818	2		0	2	1	TRUE	FALSE	E2 alone	0
34	1	1999-2000	38	25.62	85.6	F	2	Non-Hispanic Black	4	5.34	LBXHCY	1218	LBXB12			8.4	LBXFOL	236	LBXRBF	34.956	2		0	2	0	FALSE	FALSE	None	0
40	1	1999-2000	68	30.23	99.3	F	2	Mexican American	1	12.65	LBXHCY	828	LBXB12			18.4	LBXFOL	251	LBXRBF		2				1	FALSE	FALSE	None	0
42	1	1999-2000	18	31.42	99.8	F	2	Non-Hispanic Black	4	4.24	LBXHCY	859	LBXB12			11	LBXFOL	149	LBXRBF	53.8944	2		0	2	0	FALSE	FALSE	None
45	1	1999-2000	33	27.47	87.7	F	2	Mexican American	1	7.63	LBXHCY	535	LBXB12			15.1	LBXFOL	247	LBXRBF		2			2	0	FALSE	FALSE	None	0
389	1	1999-2000	81	22.19	78.4	F	2	Non-Hispanic White	3	7.98	LBXHCY	845	LBXB12			13.6	LBXFOL	433	LBXRBF		2				1	FALSE	FALSE	None	1
393	1	1999-2000	76	30.11	92.4	F	2	Mexican American	1	15.21	LBXHCY	112	LBXB12			17.4	LBXFOL	216	LBXRBF	65.0375	2		0		1	FALSE	FALSE	None	0
397	1	1999-2000	23	18.98		F	2	Non-Hispanic Black	4	7.77	LBXHCY	321	LBXB12			9.1	LBXFOL	160	LBXRBF		2			2	0	FALSE	FALSE	None	0
399	1	1999-2000	38	24.71	93.9	F	2	Non-Hispanic White	3	6.17	LBXHCY	651	LBXB12			16.1	LBXFOL	395	LBXRBF		2			2	1	FALSE	FALSE	None	0
402	1	1999-2000	85	23.21	82.3	F	2	Other Hispanic	2	12.43	LBXHCY	401	LBXB12			17.5	LBXFOL	336	LBXRBF		2				1	FALSE	FALSE	None	0
403	1	1999-2000	71	28.03	94.4	F	2	Non-Hispanic White	3	7.44	LBXHCY	688	LBXB12			7.9	LBXFOL	332	LBXRBF		2				1	FALSE	FALSE	None	0
406	1	1999-2000	26	19.03	70.5	F	2	Non-Hispanic Black	4	4.52	LBXHCY	1046	LBXB12			8.7	LBXFOL	153	LBXRBF		2			2	0	FALSE	FALSE	None	0
410	1	1999-2000	70	32.77	96.2	F	2	Mexican American	1	9.19	LBXHCY	496	LBXB12			19.2	LBXFOL	410	LBXRBF		2				1	FALSE	FALSE	None	0
1465	1	1999-2000	64	23.81	87.5	F	2	Mexican American	1	13.19	LBXHCY	196	LBXB12			12.6	LBXFOL	319	LBXRBF	32.7577	2		0		1	FALSE	FALSE	None	1
1469	1	1999-2000	65	30.47	96	F	2	Mexican American	1	6.18	LBXHCY	410	LBXB12			15	LBXFOL	244	LBXRBF		2				1	FALSE	FALSE	None	0
1470	1	1999-2000	45	23.89	71	F	2	Non-Hispanic Black	4	6.17	LBXHCY	516	LBXB12			9.4	LBXFOL	177	LBXRBF		2			2	0	FALSE	FALSE	None	0
1471	1	1999-2000	19	31.47		F	2	Non-Hispanic White	3	6.47	LBXHCY	413	LBXB12			10.1	LBXFOL	357	LBXRBF		2			2	0	FALSE	FALSE	None
1480	1	1999-2000	33	18.4	68.4	F	2	Non-Hispanic White	3	9.52	LBXHCY	465	LBXB12			13	LBXFOL	169	LBXRBF		2			2	1	TRUE	FALSE	E2 alone	0
1488	1	1999-2000	83	21.15	84.2	F	2	Non-Hispanic White	3	23.64	LBXHCY	240	LBXB12			21.7	LBXFOL	514	LBXRBF		2				1	TRUE	FALSE	E2 alone	1
1489	1	1999-2000	83	25.12	84.7	F	2	Non-Hispanic Black	4	15.16	LBXHCY	993	LBXB12			48	LBXFOL	496	LBXRBF	17.0408	2		1		1	FALSE	FALSE	None	0
1493	1	1999-2000	28	39.94	125.3	F	2	Other Hispanic	2	5.77	LBXHCY	523	LBXB12			14.8	LBXFOL	233	LBXRBF	91.7823	2		0	2	0	FALSE	FALSE	None	0
1500	1	1999-2000	29	25.46	78.9	F	2	Non-Hispanic Black	4	5.15	LBXHCY	258	LBXB12			9.4	LBXFOL	184	LBXRBF	13.3599	2		1	2	0	FALSE	FALSE	None	0
1502	1	1999-2000	41	25.31	83.1	F	2	Mexican American	1	6.14	LBXHCY	536	LBXB12			10.8	LBXFOL	279	LBXRBF	14.5027	2		1	2	0	FALSE	FALSE	None	0
1517	1	1999-2000	85	27.9	96.4	F	2	Mexican American	1	10.37	LBXHCY	544	LBXB12			7.2	LBXFOL	117	LBXRBF		2				1	FALSE	FALSE	None	0
1520	1	1999-2000	46	26.86	97.1	F	2	Non-Hispanic White	3	7.81	LBXHCY	266	LBXB12			5.4	LBXFOL	128	LBXRBF		2			2	0	FALSE	FALSE	None	0
1525	1	1999-2000	72	28.05	95.8	F	2	Non-Hispanic White	3	12.81	LBXHCY	227	LBXB12			21.9	LBXFOL	471	LBXRBF		2				1	TRUE	FALSE	E2 alone	0
1538	1	1999-2000	31	26.41	81	F	2	Other Hispanic	2	6.03	LBXHCY	445	LBXB12			12.1	LBXFOL	212	LBXRBF		2			2	0	FALSE	FALSE	None	0
1541	1	1999-2000	61	24.05	84.5	F	2	Non-Hispanic White	3	8.41	LBXHCY	637	LBXB12			15.8	LBXFOL	667	LBXRBF	11.0338	2		1		1	FALSE	FALSE	None	0
1544	1	1999-2000	30	22.46	81.1	F	2	Mexican American	1	5.95	LBXHCY	495	LBXB12			12.8	LBXFOL	229	LBXRBF		2			2	0	TRUE	TRUE	Combinatory	0
1545	1	1999-2000	23	14.42	62.8	F	2	Non-Hispanic White	3	8.66	LBXHCY	275	LBXB12			11.7	LBXFOL	136	LBXRBF	1.00083	2		1	2	0	FALSE	FALSE	None	0
1546	1	1999-2000	57	24.9	76.2	F	2	Mexican American	1	7.86	LBXHCY	270	LBXB12			11.7	LBXFOL	236	LBXRBF	15.9648	2		1	2	1	FALSE	FALSE	None	0
1550	1	1999-2000	24	17.43	65	F	2	Non-Hispanic White	3	9.23	LBXHCY	466	LBXB12			31.6	LBXFOL	419	LBXRBF	4.03228	2		1	2	0	TRUE	TRUE	Combinatory	0
1552	1	1999-2000	60	36.26	97.3	F	2	Non-Hispanic White	3	8.31	LBXHCY	320	LBXB12			14.3	LBXFOL	541	LBXRBF	95.932	2		0		1	FALSE	FALSE	None	1
1554	1	1999-2000	48	23.82	80.4	F	2	Mexican American	1	7.21	LBXHCY	578	LBXB12			5.9	LBXFOL	319	LBXRBF		2			2	1	TRUE	TRUE	Combinatory	0
1555	1	1999-2000	50	36.56	106	F	2	Mexican American	1	8.85	LBXHCY	304	LBXB12			11.8	LBXFOL	223	LBXRBF	93.9783	2		0	2	1	FALSE	FALSE	None	0
1561	1	1999-2000	80	22.34	79.8	F	2	Non-Hispanic White	3	7.62	LBXHCY	1138	LBXB12			29.2	LBXFOL	711	LBXRBF	17.662	2		1		1	FALSE	FALSE	None	0
1566	1	1999-2000	71	25.39	92.2	F	2	Non-Hispanic White	3	5.2	LBXHCY	866	LBXB12			21.7	LBXFOL	383	LBXRBF	28.1699	2		1		1	FALSE	FALSE	None	1
1570	1	1999-2000	19	32.61	97.7	F	2	Non-Hispanic Black	4	5.4	LBXHCY	661	LBXB12			11.4	LBXFOL	207	LBXRBF		2			2	0	FALSE	FALSE	None
1574	1	1999-2000	80	24.21	88.2	F	2	Non-Hispanic White	3	8.86	LBXHCY	331	LBXB12			17.1	LBXFOL	334	LBXRBF	31.6959	2		0		1	FALSE	FALSE	None	0
1576	1	1999-2000	19	19.32	69.7	F	2	Non-Hispanic Black	4	7.57	LBXHCY	354	LBXB12			10.2	LBXFOL	138	LBXRBF	2.10536	2		1	2	0	FALSE	FALSE	None
1582	1	1999-2000	19	31.65	99.3	F	2	Mexican American	1	5.49	LBXHCY	282	LBXB12			13.8	LBXFOL	214	LBXRBF	28.8957	2		1	2	0	FALSE	FALSE	None
1583	1	1999-2000	54	25.34	95.2	F	2	Mexican American	1	8.84	LBXHCY	919	LBXB12			12.5	LBXFOL	351	LBXRBF		2			2	1	FALSE	FALSE	None	0
1585	1	1999-2000	24	31.3	105.7	F	2	Mexican American	1	4.74	LBXHCY	343	LBXB12			18.6	LBXFOL	318	LBXRBF		2			2	0	FALSE	FALSE	None	0
1586	1	1999-2000	45	29.08	93	F	2	Mexican American	1	5.87	LBXHCY	778	LBXB12			11.9	LBXFOL	221	LBXRBF		2			2	0	FALSE	FALSE	None	0
1589	1	1999-2000	52	24.8	88.4	F	2	Mexican American	1	5.85	LBXHCY	279	LBXB12			8.5	LBXFOL	245	LBXRBF	20.065	2		1	2	1	FALSE	FALSE	None	0
1592	1	1999-2000	63	25.69	89.7	F	2	Non-Hispanic White	3	6.88	LBXHCY	469	LBXB12			10.7	LBXFOL	337	LBXRBF	37.7291	2		0		1	TRUE	TRUE	Combinatory	0
1595	1	1999-2000	18	21.27	78.5	F	2	Mexican American	1	5.65	LBXHCY	809	LBXB12			14.4	LBXFOL	327	LBXRBF		2			2	0	FALSE	FALSE	None
1598	1	1999-2000	85	21.08	73	F	2	Non-Hispanic White	3	13.48	LBXHCY	293	LBXB12			14.2	LBXFOL	323	LBXRBF	6.94311	2		1		1	FALSE	FALSE	None	0
1599	1	1999-2000	18	20.8	75.5	F	2	Mexican American	1	5.73	LBXHCY	542	LBXB12			10.8	LBXFOL	144	LBXRBF		2			2	0	FALSE	FALSE	None
1605	1	1999-2000	50	29.52	95.2	F	2	Mexican American	1	8.33	LBXHCY	440	LBXB12			7.8	LBXFOL	231	LBXRBF		2			2	1	FALSE	FALSE	None	0
1606	1	1999-2000	48	29.61	94.4	F	2	Mexican American	1	6.73	LBXHCY	347	LBXB12			9.7	LBXFOL	211	LBXRBF	55.4964	2		0	2	1	FALSE	FALSE	None	0
1609	1	1999-2000	60	32.47	109.5	F	2	Mexican American	1	6.92	LBXHCY							307	LBXRBF						1	FALSE	FALSE	None	1
1614	1	1999-2000	62	35.17	99.1	F	2	Non-Hispanic White	3	16.08	LBXHCY	227	LBXB12			18.7	LBXFOL	296	LBXRBF	62.5101	2		0		1	FALSE	FALSE	None	0
1616	1	1999-2000	62	23.94	84	F	2	Non-Hispanic White	3	5.95	LBXHCY	1105	LBXB12			31	LBXFOL	392	LBXRBF		2				1	FALSE	FALSE	None	0
1617	1	1999-2000	46	34.49	105.5	F	2	Non-Hispanic White	3	9.47	LBXHCY	286	LBXB12			10.4	LBXFOL	466	LBXRBF	73.4159	2		0	2	1	FALSE	FALSE	None	0
1620	1	1999-2000	46	34.34	97	F	2	Mexican American	1	8.1	LBXHCY	393	LBXB12			10.9	LBXFOL	354	LBXRBF	59.4758	2		0	2	0	FALSE	FALSE	None	0
1624	1	1999-2000	47	25.71	96.4	F	2	Non-Hispanic Black	4	10.56	LBXHCY	624	LBXB12			24.8	LBXFOL	226	LBXRBF	82.1327	2		0	2	1	FALSE	FALSE	None	0
1625	1	1999-2000	85	26.27	96.5	F	2	Mexican American	1	5.16	LBXHCY	9500	LBXB12			23.3	LBXFOL	310	LBXRBF	55.5096	2		0		1	FALSE	FALSE	None	0
1628	1	1999-2000	78	24.44	81.8	F	2	Non-Hispanic White	3	7.44	LBXHCY	803	LBXB12			27.5	LBXFOL	436	LBXRBF		2				1	TRUE	FALSE	E2 alone	1
1634	1	1999-2000	75	36.54	109.9	F	2	Non-Hispanic White	3	7.49	LBXHCY	855	LBXB12			11.8	LBXFOL	294	LBXRBF		2				1	FALSE	FALSE	None	0
1641	1	1999-2000	57	50.67	140	F	2	Mexican American	1	6.76	LBXHCY	484	LBXB12			21.6	LBXFOL	273	LBXRBF	99.3808	2		0	2	1	FALSE	FALSE	None	0
1644	1	1999-2000	72	27.27	99.7	F	2	Non-Hispanic White	3	8.45	LBXHCY	1189	LBXB12			33	LBXFOL	480	LBXRBF		2				1	FALSE	FALSE	None	0
1647	1	1999-2000	61	30.48	102.3	F	2	Other Hispanic	2	5.92	LBXHCY	680	LBXB12			17.1	LBXFOL	460	LBXRBF		2				1	TRUE	TRUE	Combinatory	0
1650	1	1999-2000	68	26.12	94.3	F	2	Mexican American	1	8.41	LBXHCY	631	LBXB12			14.9	LBXFOL	537	LBXRBF		2				1	FALSE	FALSE	None	0
1652	1	1999-2000	57	32.63	102.7	F	2	Non-Hispanic Black	4	5.83	LBXHCY	407	LBXB12			12	LBXFOL	319	LBXRBF	62.4442	2		0	2	1	TRUE	TRUE	Combinatory	0
1658	1	1999-2000	18	26.3	82.9	F	2	Mexican American	1	7.24	LBXHCY	894	LBXB12			10.9	LBXFOL	251	LBXRBF		2			2	0	FALSE	FALSE	None
1661	1	1999-2000	32	31	95.9	F	2	Mexican American	1	8.67	LBXHCY	597	LBXB12			5.8	LBXFOL	218	LBXRBF	69.2818	2		0	2	0	FALSE	FALSE	None	0
3357	1	1999-2000	58	22.48	84.4	F	2	Non-Hispanic White	3	5.51	LBXHCY	1687	LBXB12			75	LBXFOL	487	LBXRBF	20.3328	2		1	2	1	FALSE	FALSE	None	0
3360	1	1999-2000	35	34.82	104.9	F	2	Non-Hispanic Black	4	6.76	LBXHCY	594	LBXB12			23.2	LBXFOL	366	LBXRBF	80.1354	2		0	2	0	FALSE	FALSE	None	0
3362	1	1999-2000	54	27.63	107	F	2	Non-Hispanic White	3	7.15	LBXHCY	438	LBXB12			10.2	LBXFOL	288	LBXRBF	68.5886	2		0	2	1	FALSE	FALSE	None	0
3367	1	1999-2000	77	31.8	98.4	F	2	Non-Hispanic White	3	7.67	LBXHCY	480	LBXB12			26	LBXFOL	569	LBXRBF	72.022	2		0		1	FALSE	FALSE	None	0
3387	1	1999-2000	42	30.36	98	F	2	Mexican American	1	5.27	LBXHCY	484	LBXB12			12.9	LBXFOL	288	LBXRBF	57.5865	2		0	2	0	FALSE	FALSE	None	0
3389	1	1999-2000	19	24.71	79.3	F	2	Non-Hispanic Black	4	7.02	LBXHCY	361	LBXB12			10.6	LBXFOL	166	LBXRBF	13.0962	2		1	2	0	FALSE	FALSE	None
3403	1	1999-2000	62	41.82	121.6	F	2	Non-Hispanic Black	4	10.83	LBXHCY	370	LBXB12			11.3	LBXFOL	209	LBXRBF	92.6547	2		0		1	FALSE	FALSE	None	0
3404	1	1999-2000	35	19.89	71.4	F	2	Non-Hispanic White	3	5.52	LBXHCY	588	LBXB12			25.9	LBXFOL				2			2	0	TRUE	TRUE	Combinatory	0
3406	1	1999-2000	27	32.09	95.7	F	2	Non-Hispanic White	3	5.63	LBXHCY	370	LBXB12			16.9	LBXFOL	319	LBXRBF		2			2	0	FALSE	FALSE	None	0
1220	1	1999-2000	42	25.57	75.8	F	2	Other Hispanic	2	7.57	LBXHCY	731	LBXB12			10.6	LBXFOL	293	LBXRBF	12.1284	2		1	2	0	FALSE	FALSE	None	0
1221	1	1999-2000	47	40.32	110.3	F	2	Other Hispanic	2	6.45	LBXHCY	393	LBXB12			19.2	LBXFOL	274	LBXRBF	89.0267	2		0	2	1	FALSE	FALSE	None	0
1778	1	1999-2000	49	37.96	107.7	F	2	Mexican American	1	10.2	LBXHCY	133	LBXB12			10.7	LBXFOL	174	LBXRBF		2			2	0	FALSE	FALSE	None	0
1782	1	1999-2000	62	26.51	78.8	F	2	Mexican American	1	6.3	LBXHCY	940	LBXB12			7.7	LBXFOL	201	LBXRBF	61.3009	2		0		1	FALSE	FALSE	None	1
1787	1	1999-2000	18	34.99	104.6	F	2	Mexican American	1	4.3	LBXHCY							687	LBXRBF					2	0	FALSE	FALSE	None
1793	1	1999-2000	63	26.41	100.2	F	2	Non-Hispanic Black	4	6.85	LBXHCY	704	LBXB12			13.4	LBXFOL	200	LBXRBF	63.5662	2		0		1	FALSE	FALSE	None	0
1799	1	1999-2000	66	26.18	80.2	F	2	Mexican American	1	11.66	LBXHCY	369	LBXB12			24.8	LBXFOL	386	LBXRBF		2				1	FALSE	FALSE	None	0
1800	1	1999-2000	29	23.98	87.2	F	2	Mexican American	1	4.29	LBXHCY	359	LBXB12			14.8	LBXFOL	206	LBXRBF	19.293	2		1	2	0	FALSE	FALSE	None	0
1805	1	1999-2000	71	22.16	74.5	F	2	Non-Hispanic White	3	11.83	LBXHCY	342	LBXB12			34	LBXFOL	384	LBXRBF		2				1	FALSE	FALSE	None	0
1807	1	1999-2000	72	41.55	102.4	F	2	Non-Hispanic White	3	11.91	LBXHCY	491	LBXB12			9.8	LBXFOL	310	LBXRBF		2				1	FALSE	FALSE	None	0
1813	1	1999-2000	19	22.11	74.1	F	2	Mexican American	1	6.98	LBXHCY	416	LBXB12			7.4	LBXFOL	333	LBXRBF	6.73297	2		1	2	0	FALSE	TRUE	P4 alone
2924	1	1999-2000	57	23.32	92.3	F	2	Non-Hispanic White	3	8.63	LBXHCY	1055	LBXB12			31	LBXFOL	531	LBXRBF		2			2	1	FALSE	FALSE	None	0
2927	1	1999-2000	77	20.63	90	F	2	Non-Hispanic White	3	11.72	LBXHCY	331	LBXB12			19	LBXFOL	278	LBXRBF		2				1	FALSE	FALSE	None	1
2929	1	1999-2000	61	27.74	105.5	F	2	Mexican American	1	6.31	LBXHCY	597	LBXB12			15.1	LBXFOL	213	LBXRBF	74.4015	2		0		1	FALSE	FALSE	None	0
2932	1	1999-2000	70	24.61	94.8	F	2	Mexican American	1	5.52	LBXHCY	665	LBXB12			32.9	LBXFOL	445	LBXRBF		2				1	FALSE	FALSE	None	0
2934	1	1999-2000	55	28.87	104.3	F	2	Mexican American	1	5.93	LBXHCY	1025	LBXB12			20.2	LBXFOL	362	LBXRBF		2			2	1	FALSE	FALSE	None	0
2939	1	1999-2000	21	23.17	73.4	F	2	Non-Hispanic Black	4	5.78	LBXHCY	530	LBXB12			6.8	LBXFOL	205	LBXRBF		2			2	0	FALSE	FALSE	None	0
2940	1	1999-2000	65	36.37	116	F	2	Other Hispanic	2	6.97	LBXHCY	374	LBXB12			10	LBXFOL	485	LBXRBF	93.6939	2		0		1	FALSE	FALSE	None	0
2941	1	1999-2000	23	37.07	111.2	F	2	Non-Hispanic Black	4	7.34	LBXHCY	328	LBXB12			12.8	LBXFOL	258	LBXRBF	86.4183	2		0	2	1	FALSE	FALSE	None	0
2942	1	1999-2000	65	32.99	103.3	F	2	Non-Hispanic White	3	6.81	LBXHCY	331	LBXB12			12.5	LBXFOL	282	LBXRBF	88.7384	2		0		1	FALSE	FALSE	None	0
2956	1	1999-2000	31	22.1	72	F	2	Non-Hispanic White	3	4.47	LBXHCY	397	LBXB12			12.1	LBXFOL	211	LBXRBF	12.0175	2		1	2	0	TRUE	TRUE	Combinatory	0
2965	1	1999-2000	18	21.34	69.5	F	2	Mexican American	1	5.13	LBXHCY	657	LBXB12			11.8	LBXFOL	253	LBXRBF	6.37568	2		1	2	0	FALSE	FALSE	None
2968	1	1999-2000	74			F	2	Non-Hispanic White	3	12.08	LBXHCY	424	LBXB12			12.9	LBXFOL	366	LBXRBF		2				1	FALSE	FALSE	None	1
2977	1	1999-2000	69	29.72	102.2	F	2	Mexican American	1	13.79	LBXHCY	678	LBXB12			6.6	LBXFOL	196	LBXRBF		2				1	FALSE	FALSE	None	0
3008	1	1999-2000	62	31.19	91.6	F	2	Mexican American	1	6.4	LBXHCY														1	FALSE	FALSE	None	0
3013	1	1999-2000	73	25.44	102	F	2	Mexican American	1	5.7	LBXHCY	102500	LBXB12			30.9	LBXFOL	571	LBXRBF		2				1	FALSE	FALSE	None	0
3024	1	1999-2000	25	23.22	81.3	F	2	Mexican American	1	5.04	LBXHCY	810	LBXB12			18.6	LBXFOL	396	LBXRBF		2			2	0	FALSE	FALSE	None	0
3026	1	1999-2000	28	33.78	104.2	F	2	Other Hispanic	2	7.6	LBXHCY	272	LBXB12			8.6	LBXFOL	266	LBXRBF	66.2598	2		0	2	0	FALSE	FALSE	None	0
3032	1	1999-2000	19	16.95	69	F	2	Non-Hispanic White	3	6.43	LBXHCY	377	LBXB12			13.4	LBXFOL	264	LBXRBF		2			2	0	FALSE	FALSE	None
3033	1	1999-2000	84	33.59	99	F	2	Non-Hispanic White	3	17.69	LBXHCY	231	LBXB12			12.2	LBXFOL	219	LBXRBF		2				1	FALSE	FALSE	None	1
4145	1	1999-2000	28	24.8	80.6	F	2	Non-Hispanic White	3	7.54	LBXHCY	216	LBXB12			16.5	LBXFOL	398	LBXRBF	12.4	2		1	2	0	TRUE	TRUE	Combinatory	0
4146	1	1999-2000	20	21.84	79.8	F	2	Non-Hispanic White	3	8.55	LBXHCY	407	LBXB12			9.8	LBXFOL	165	LBXRBF		2			2	0	FALSE	FALSE	None	0
4155	1	1999-2000	40	26.3	89	F	2	Mexican American	1	4.96	LBXHCY	406	LBXB12			12	LBXFOL	172	LBXRBF	19.7041	2		1	2	0	FALSE	FALSE	None	0
4158	1	1999-2000	49	31.96	102.2	F	2	Non-Hispanic White	3	6.99	LBXHCY	423	LBXB12			9.7	LBXFOL	179	LBXRBF	95.3742	2		0	2	0	FALSE	FALSE	None	0
4161	1	1999-2000	30	23.3	76.1	F	2	Non-Hispanic White	3	5.54	LBXHCY	583	LBXB12			18.8	LBXFOL	261	LBXRBF	4.72328	2		1	2	0	FALSE	FALSE	None	0
4162	1	1999-2000	27	18.93	62	F	2	Non-Hispanic Black	4	6.75	LBXHCY	898	LBXB12			19.3	LBXFOL	258	LBXRBF	2.08722	2		1	2	0	TRUE	TRUE	Combinatory	0
4169	1	1999-2000	42	30.57	102.9	F	2	Mexican American	1	8.83	LBXHCY	194	LBXB12			19.4	LBXFOL	248	LBXRBF		2			2	0	FALSE	FALSE	None	0
4175	1	1999-2000	35	27.91	99.6	F	2	Mexican American	1	5.7	LBXHCY	341	LBXB12			10.9	LBXFOL	222	LBXRBF		2			2	0	FALSE	FALSE	None	0
1227	1	1999-2000	53	24.81	85.6	F	2	Non-Hispanic White	3	6.73	LBXHCY	629	LBXB12			14.6	LBXFOL	259	LBXRBF	33.754	2		0	2	1	TRUE	FALSE	E2 alone	0
1229	1	1999-2000	85	24.65	97.4	F	2	Non-Hispanic White	3	12	LBXHCY	627	LBXB12			49	LBXFOL	427	LBXRBF		2				1	FALSE	FALSE	None	0
1237	1	1999-2000	21	22.46	82.4	F	2	Non-Hispanic White	3	7.14	LBXHCY	433	LBXB12			29.6	LBXFOL	272	LBXRBF		2			2	0	FALSE	FALSE	None	0
1243	1	1999-2000	45	33.61	105.8	F	2	Mexican American	1	4.28	LBXHCY	514	LBXB12			12.3	LBXFOL	240	LBXRBF	93.1906	2		0	2	1	FALSE	FALSE	None	0
1255	1	1999-2000	68	29.91	99	F	2	Non-Hispanic White	3	9.97	LBXHCY	323	LBXB12			23.5	LBXFOL	392	LBXRBF	66.171	2		0		1	TRUE	FALSE	E2 alone	0
1257	1	1999-2000	49	27.23	92.3	F	2	Non-Hispanic White	3	6.99	LBXHCY	841	LBXB12			11.7	LBXFOL	293	LBXRBF		2			2	0	FALSE	FALSE	None	0
1262	1	1999-2000	85	35.04	118.2	F	2	Non-Hispanic White	3	16.79	LBXHCY	434	LBXB12			7.7	LBXFOL	282	LBXRBF		2				1	FALSE	FALSE	None	0
1264	1	1999-2000	40	31.77	94.6	F	2	Non-Hispanic Black	4	5.49	LBXHCY	317	LBXB12			16.6	LBXFOL	289	LBXRBF		2			2	1	FALSE	FALSE	None	0
1267	1	1999-2000	22	22.53	75.5	F	2	Mexican American	1	6.49	LBXHCY	610	LBXB12			8.1	LBXFOL	158	LBXRBF		2			2	0	FALSE	FALSE	None	0
1268	1	1999-2000	67	25.43	87.8	F	2	Mexican American	1	5.26	LBXHCY	609	LBXB12			21.9	LBXFOL	310	LBXRBF	27.6551	2		1		1	FALSE	FALSE	None	0
1273	1	1999-2000	73	33.85	109.2	F	2	Mexican American	1	14.28	LBXHCY	265	LBXB12			33.9	LBXFOL	340	LBXRBF	93.8844	2		0		1	FALSE	FALSE	None	0
1274	1	1999-2000	44	23.61	91.2	F	2	Non-Hispanic White	3	8.84	LBXHCY	164	LBXB12			10.5	LBXFOL	293	LBXRBF	18.5484	2		1	2	0	FALSE	FALSE	None	0
1276	1	1999-2000	70	27.55	93.3	F	2	Non-Hispanic Black	4	12.49	LBXHCY	889	LBXB12			33.6	LBXFOL	460	LBXRBF	48.0254	2		0		1	TRUE	FALSE	E2 alone	1
1281	1	1999-2000	27	18.96	69.6	F	2	Mexican American	1	5.64	LBXHCY	1102	LBXB12			12.5	LBXFOL	248	LBXRBF		2			2	0	FALSE	FALSE	None	0
1284	1	1999-2000	36	23.11	87.3	F	2	Non-Hispanic White	3	6.46	LBXHCY	269	LBXB12			10.9	LBXFOL	188	LBXRBF	8.03877	2		1	2	0	FALSE	FALSE	None	0
1285	1	1999-2000	85	25.15	89.2	F	2	Non-Hispanic White	3	21.76	LBXHCY	550	LBXB12			29.4	LBXFOL	629	LBXRBF		2				1	FALSE	FALSE	None	0
1292	1	1999-2000	32	23.36	83.6	F	2	Non-Hispanic White	3	7.87	LBXHCY	779	LBXB12			23.4	LBXFOL	490	LBXRBF		2			2	0	FALSE	FALSE	None	0
1296	1	1999-2000	79	17.43		F	2	Non-Hispanic Black	4	9.41	LBXHCY	245	LBXB12			7.3	LBXFOL	275	LBXRBF		2				1	FALSE	FALSE	None	1
1306	1	1999-2000	62	28.49	89.8	F	2	Non-Hispanic Black	4	6.84	LBXHCY	682	LBXB12			11.2	LBXFOL	162	LBXRBF		2				1	FALSE	FALSE	None	0
1307	1	1999-2000	42	27.52	87.2	F	2	Mexican American	1	6.71	LBXHCY	333	LBXB12			6.7	LBXFOL	157	LBXRBF	22.321	2		1	2	0	FALSE	FALSE	None	0
1316	1	1999-2000	65	32.81	96.7	F	2	Mexican American	1	11.61	LBXHCY	317	LBXB12			15.8	LBXFOL	266	LBXRBF	78.2096	2		0		1	FALSE	FALSE	None
1323	1	1999-2000	18	23.58	82.9	F	2	Other Hispanic	2	6.75	LBXHCY	453	LBXB12			10.1	LBXFOL	254	LBXRBF	8.51925	2		1	2	0	FALSE	FALSE	None
1332	1	1999-2000	63	27.1	95	F	2	Non-Hispanic White	3	8.28	LBXHCY	197	LBXB12			7.4	LBXFOL	295	LBXRBF		2				1	TRUE	TRUE	Combinatory	1
1333	1	1999-2000	50	20.44	81.5	F	2	Mexican American	1	19.14	LBXHCY	421	LBXB12			7.4	LBXFOL	457	LBXRBF	32.3011	2		0	2	0	FALSE	FALSE	None	0
1339	1	1999-2000	66	28.51	94.3	F	2	Non-Hispanic Black	4	9.3	LBXHCY	492	LBXB12			8.2	LBXFOL	207	LBXRBF	51.9019	2		0		1	FALSE	FALSE	None	0
1342	1	1999-2000	78	48.81	124.5	F	2	Mexican American	1	11.77	LBXHCY	270	LBXB12			25.3	LBXFOL	340	LBXRBF		2				1	FALSE	FALSE	None	0
1343	1	1999-2000	72	36.46	112.2	F	2	Non-Hispanic White	3	9.42	LBXHCY	511	LBXB12			11	LBXFOL	205	LBXRBF	89.6936	2		0		1	FALSE	FALSE	None	0
1344	1	1999-2000	19	42.55	109.4	F	2	Mexican American	1	5.4	LBXHCY	1052	LBXB12			13.5	LBXFOL	228	LBXRBF		2			2	0	FALSE	FALSE	None
1351	1	1999-2000	81	18.73	74.4	F	2	Mexican American	1	11.85	LBXHCY	703	LBXB12			10	LBXFOL	226	LBXRBF		2				1	FALSE	FALSE	None	1
1353	1	1999-2000	48	31.34	98.9	F	2	Mexican American	1	4.13	LBXHCY	2029	LBXB12			21.1	LBXFOL	389	LBXRBF		2			2	0	FALSE	FALSE	None	0
1358	1	1999-2000	75	34.69	99.2	F	2	Non-Hispanic Black	4	12.87	LBXHCY	543	LBXB12			12.8	LBXFOL	218	LBXRBF		2				1	FALSE	FALSE	None	0
1362	1	1999-2000	79	28.9	96.2	F	2	Non-Hispanic White	3	10.14	LBXHCY	538	LBXB12			15.8	LBXFOL	137	LBXRBF	86.9827	2		0		1	FALSE	FALSE	None	0
1365	1	1999-2000	78	26.08	92	F	2	Non-Hispanic White	3	7.76	LBXHCY	858	LBXB12			37	LBXFOL	565	LBXRBF	39.3543	2		0		1	FALSE	FALSE	None	0
1368	1	1999-2000	81	24.45	98.4	F	2	Non-Hispanic White	3	6.15	LBXHCY	473	LBXB12			40.4	LBXFOL	431	LBXRBF		2				1	FALSE	FALSE	None	0
1385	1	1999-2000	24	24.57	88.5	F	2	Non-Hispanic White	3	4.83	LBXHCY	361	LBXB12			7.9	LBXFOL	274	LBXRBF		2			2	0	FALSE	FALSE	None	0
1387	1	1999-2000	25	28.65	93.1	F	2	Non-Hispanic Black	4	7.26	LBXHCY	474	LBXB12			6	LBXFOL	227	LBXRBF	26.5292	2		1	2	0	FALSE	FALSE	None	0
1391	1	1999-2000	35	25.98	79.6	F	2	Non-Hispanic Black	4	5.28	LBXHCY	904	LBXB12			14.2	LBXFOL	197	LBXRBF	5.89562	2		1	2	0	FALSE	FALSE	None	0
1398	1	1999-2000	80	37.28	101.9	F	2	Non-Hispanic White	3	11.95	LBXHCY	440	LBXB12			25.7	LBXFOL	249	LBXRBF		2				1	FALSE	FALSE	None	0
1400	1	1999-2000	85	24.62	92	F	2	Non-Hispanic White	3	9.57	LBXHCY	162	LBXB12			14	LBXFOL	305	LBXRBF		2				1	FALSE	FALSE	None	0
1409	1	1999-2000	37	30.18	101.3	F	2	Mexican American	1	4.27	LBXHCY	418	LBXB12			6.2	LBXFOL	160	LBXRBF		2			2	0	FALSE	FALSE	None	0
1411	1	1999-2000	77	32.44		F	2	Non-Hispanic White	3	10.74	LBXHCY	577	LBXB12			16.6	LBXFOL	340	LBXRBF		2				1	FALSE	FALSE	None	0
1423	1	1999-2000	57	28.08	95.2	F	2	Mexican American	1	6.31	LBXHCY	661	LBXB12			22	LBXFOL	346	LBXRBF	48.8436	2		0	2	1	FALSE	FALSE	None	0
1424	1	1999-2000	85	25.01	96	F	2	Non-Hispanic White	3	10.26	LBXHCY	508	LBXB12			27.2	LBXFOL	393	LBXRBF	31.9246	2		0		1	FALSE	FALSE	None	0
1431	1	1999-2000	59	23.14	82.7	F	2	Non-Hispanic Black	4	6.63	LBXHCY	416	LBXB12			14.6	LBXFOL	263	LBXRBF		2			2	1	TRUE	FALSE	E2 alone	0
1436	1	1999-2000	73	36.61	123	F	2	Mexican American	1	6.69	LBXHCY	671	LBXB12			7.5	LBXFOL	154	LBXRBF	95.7486	2		0		1	FALSE	FALSE	None	0
1442	1	1999-2000	68			F	2	Mexican American	1	6.38	LBXHCY	2165	LBXB12			16.9	LBXFOL	800	LBXRBF		2				1	FALSE	FALSE	None	0
1443	1	1999-2000	44	19.89	74.5	F	2	Non-Hispanic White	3	5.66	LBXHCY	391	LBXB12			17.1	LBXFOL	273	LBXRBF		2			2	0	FALSE	FALSE	None	0
1445	1	1999-2000	56	18.62	75	F	2	Non-Hispanic White	3	12.2	LBXHCY	328	LBXB12			7.2	LBXFOL	238	LBXRBF		2			2	1	TRUE	FALSE	E2 alone	0
1447	1	1999-2000	39	20.96	71	F	2	Non-Hispanic White	3	4.72	LBXHCY	652	LBXB12			14.5	LBXFOL	288	LBXRBF		2			2	0	TRUE	TRUE	Combinatory	0
1448	1	1999-2000	21	23.51	69.9	F	2	Non-Hispanic Black	4	6.45	LBXHCY							125	LBXRBF					2	0	FALSE	FALSE	None	0
1449	1	1999-2000	55	39.56	105.6	F	2	Non-Hispanic White	3	6.56	LBXHCY	240	LBXB12			17.1	LBXFOL	500	LBXRBF	92.8356	2		0	2	1	TRUE	TRUE	Combinatory	0
1458	1	1999-2000	24	40.86	115.5	F	2	Non-Hispanic White	3	4.22	LBXHCY	364	LBXB12			23.9	LBXFOL	367	LBXRBF	96.2896	2		0	2	0	FALSE	FALSE	None	0
1671	1	1999-2000	43	32.94	97	F	2	Mexican American	1	6.49	LBXHCY	1914	LBXB12			13.2	LBXFOL	324	LBXRBF	89.3207	2		0	2	1	TRUE	FALSE	E2 alone	1
1672	1	1999-2000	68	32.25	110.7	F	2	Non-Hispanic White	3	8.85	LBXHCY	364	LBXB12			32.5	LBXFOL	421	LBXRBF		2				1	FALSE	FALSE	None	0
1673	1	1999-2000	19	29.93	98.5	F	2	Non-Hispanic White	3	5.15	LBXHCY	235	LBXB12			8.7	LBXFOL	262	LBXRBF		2			2	0	FALSE	FALSE	None
1682	1	1999-2000	52	34.45	101	F	2	Non-Hispanic White	3	7.02	LBXHCY	870	LBXB12			21.7	LBXFOL	290	LBXRBF		2			2	1	FALSE	FALSE	None	0
1685	1	1999-2000	25	25.38	87.5	F	2	Non-Hispanic Black	4	4.96	LBXHCY	491	LBXB12			21.4	LBXFOL	230	LBXRBF		2			2	0	FALSE	FALSE	None	0
1696	1	1999-2000	51	26.18	83.2	F	2	Non-Hispanic White	3	6.9	LBXHCY	339	LBXB12			9.9	LBXFOL	346	LBXRBF		2			2	1	FALSE	FALSE	None	0
1697	1	1999-2000	19	21	65.1	F	2	Other Hispanic	2	5.69	LBXHCY	628	LBXB12			17.8	LBXFOL	345	LBXRBF		2			2	0	TRUE	TRUE	Combinatory
1700	1	1999-2000	58	26.18	87.5	F	2	Non-Hispanic White	3	6.92	LBXHCY	360	LBXB12			25	LBXFOL	399	LBXRBF		2			2	1	TRUE	TRUE	Combinatory	0
1704	1	1999-2000	35	20.68	75	F	2	Other race/multi-racial	5	4.82	LBXHCY	461	LBXB12			15.4	LBXFOL	330	LBXRBF		2			2	0	FALSE	FALSE	None	0
1712	1	1999-2000	45	26.14	87	F	2	Mexican American	1	5.98	LBXHCY	311	LBXB12			13.6	LBXFOL	247	LBXRBF	48.3516	2		0	2	1	FALSE	FALSE	None	0
1714	1	1999-2000	18	23.31	86.7	F	2	Mexican American	1	3.74	LBXHCY	561	LBXB12			17.4	LBXFOL	195	LBXRBF		2			2	0	FALSE	FALSE	None
1720	1	1999-2000	36	22.88	76.6	F	2	Mexican American	1	6.17	LBXHCY	486	LBXB12			9.4	LBXFOL	216	LBXRBF		2			2	0	FALSE	FALSE	None	0
1729	1	1999-2000	64	37.81	108.5	F	2	Non-Hispanic Black	4	9.09	LBXHCY	920	LBXB12			14	LBXFOL	318	LBXRBF	89.4842	2		0		1	FALSE	FALSE	None	0
1736	1	1999-2000	48	27.18	105.1	F	2	Mexican American	1	24.35	LBXHCY	419	LBXB12			2.3	LBXFOL	211	LBXRBF	85.0974	2		0	2	1	FALSE	FALSE	None	0
1737	1	1999-2000	64	29.4	92.1	F	2	Mexican American	1	6.76	LBXHCY	522	LBXB12			18.3	LBXFOL	502	LBXRBF	53.544	2		0		1	TRUE	TRUE	Combinatory	0
1743	1	1999-2000	75	23.35	80.4	F	2	Non-Hispanic White	3	7.06	LBXHCY	628	LBXB12			34	LBXFOL	522	LBXRBF	22.3089	2		1		1	FALSE	FALSE	None	0
1750	1	1999-2000	81	28.02	107.6	F	2	Non-Hispanic White	3	12.77	LBXHCY	641	LBXB12			17.6	LBXFOL	326	LBXRBF	57.8402	2		0		1	FALSE	FALSE	None	0
1752	1	1999-2000	34	31.63	94.7	F	2	Non-Hispanic Black	4	3.78	LBXHCY	226	LBXB12			14.3	LBXFOL	288	LBXRBF		2			2	0	FALSE	FALSE	None	0
1760	1	1999-2000	47	46.25	128	F	2	Mexican American	1	7.12	LBXHCY	897	LBXB12			13.7	LBXFOL	328	LBXRBF		2			2	1	FALSE	FALSE	None	0
1774	1	1999-2000	70	31.44	109.1	F	2	Non-Hispanic White	3	8.79	LBXHCY	526	LBXB12			18.7	LBXFOL	237	LBXRBF		2				1	FALSE	FALSE	None	0
1815	1	1999-2000	42	57.08	144.3	F	2	Non-Hispanic Black	4	8.59	LBXHCY	349	LBXB12			6.8	LBXFOL	211	LBXRBF		2			2	0	FALSE	FALSE	None	0
1817	1	1999-2000	72	29.8	108.7	F	2	Non-Hispanic White	3	8.58	LBXHCY	417	LBXB12			9.7	LBXFOL	246	LBXRBF	90.0406	2		0		1	FALSE	FALSE	None	0
1821	1	1999-2000	40	17.04	71.5	F	2	Non-Hispanic White	3	6.34	LBXHCY	309	LBXB12			6.4	LBXFOL	228	LBXRBF		2			2	1	TRUE	FALSE	E2 alone	0
1827	1	1999-2000	18	29.77	90.7	F	2	Mexican American	1	6.88	LBXHCY	470	LBXB12			13.1	LBXFOL	280	LBXRBF		2			2	0	FALSE	FALSE	None
1828	1	1999-2000	18	24.74	86.4	F	2	Mexican American	1	4.8	LBXHCY	316	LBXB12			15.8	LBXFOL	244	LBXRBF		2			2	0	FALSE	FALSE	None
1837	1	1999-2000	47	19.12	72.8	F	2	Non-Hispanic White	3	4.98	LBXHCY	393	LBXB12			16.7	LBXFOL	262	LBXRBF	1.91643	2		1	2	0	FALSE	FALSE	None	0
1848	1	1999-2000	27	23.06	78.8	F	2	Mexican American	1	5.41	LBXHCY	418	LBXB12			19.5	LBXFOL	253	LBXRBF	6.28035	2		1	2	0	FALSE	FALSE	None	0
1850	1	1999-2000	44	27.75	88.3	F	2	Non-Hispanic Black	4	30.61	LBXHCY	251	LBXB12			3.5	LBXFOL	84	LBXRBF		2			2	1	FALSE	FALSE	None	0
1853	1	1999-2000	45	31.56	91	F	2	Mexican American	1	6.99	LBXHCY	546	LBXB12			17.1	LBXFOL	323	LBXRBF	96.3584	2		0	2	0	FALSE	FALSE	None	0
1856	1	1999-2000	18	21.13	76.4	F	2	Mexican American	1	4.61	LBXHCY	631	LBXB12			11	LBXFOL	248	LBXRBF		2			2	0	FALSE	FALSE	None
1859	1	1999-2000	21	19.72	64	F	2	Other Hispanic	2	6.61	LBXHCY	784	LBXB12			23.5	LBXFOL	313	LBXRBF	2.01334	2		1	2	0	FALSE	FALSE	None	0
1861	1	1999-2000	67	34.8	115.9	F	2	Mexican American	1	9.25	LBXHCY	1128	LBXB12			18.5	LBXFOL	391	LBXRBF		2				1	FALSE	FALSE	None	0
1865	1	1999-2000	66	23.83	81.3	F	2	Non-Hispanic Black	4	8.1	LBXHCY	826	LBXB12			33.2	LBXFOL	982	LBXRBF		2				1	TRUE	FALSE	E2 alone	0
1866	1	1999-2000	51	27.11	97	F	2	Non-Hispanic White	3	6.7	LBXHCY	402	LBXB12			12.4	LBXFOL	249	LBXRBF		2			2	1	TRUE	TRUE	Combinatory	0
1868	1	1999-2000	41	23.44	80.1	F	2	Non-Hispanic White	3	6.6	LBXHCY	558	LBXB12			9	LBXFOL	250	LBXRBF		2			2	0	FALSE	FALSE	None	0
1869	1	1999-2000	39	27.53	100.2	F	2	Non-Hispanic White	3	7.33	LBXHCY	452	LBXB12			6.2	LBXFOL	217	LBXRBF		2			2	1	FALSE	FALSE	None	0
1873	1	1999-2000	55	23.46	87.1	F	2	Other Hispanic	2	6.79	LBXHCY	538	LBXB12			22.6	LBXFOL	507	LBXRBF	64.7533	2		0	2	1	FALSE	FALSE	None	0
1876	1	1999-2000	41	21.04	79.9	F	2	Non-Hispanic White	3	8.41	LBXHCY	497	LBXB12			44.3	LBXFOL	454	LBXRBF		2			2	0	FALSE	FALSE	None	0
1884	1	1999-2000	38	32.38	110.5	F	2	Mexican American	1	5.87	LBXHCY	468	LBXB12			12.6	LBXFOL	228	LBXRBF		2			2	0	FALSE	FALSE	None	0
1892	1	1999-2000	75	28.85	102	F	2	Non-Hispanic White	3	5.89	LBXHCY	1128	LBXB12			22.6	LBXFOL	696	LBXRBF	66.5439	2		0		1	FALSE	FALSE	None	0
1906	1	1999-2000	60	25.55	90.8	F	2	Non-Hispanic White	3	7.18	LBXHCY	531	LBXB12			26.9	LBXFOL	374	LBXRBF		2				1	FALSE	FALSE	None	0
1912	1	1999-2000	57	24.84	86.8	F	2	Mexican American	1	7.24	LBXHCY	390	LBXB12			8	LBXFOL	228	LBXRBF	22.557	2		1	2	1	TRUE	FALSE	E2 alone	0
1914	1	1999-2000	34	39.31	117.7	F	2	Non-Hispanic White	3	7.93	LBXHCY	296	LBXB12			8	LBXFOL	186	LBXRBF	92.4349	2		0	2	0	FALSE	FALSE	None	0
1916	1	1999-2000	65	30.55	93.5	F	2	Non-Hispanic White	3	7.83	LBXHCY	247	LBXB12			9.8	LBXFOL	255	LBXRBF		2				1	FALSE	FALSE	None	0
1918	1	1999-2000	54	26.48	97	F	2	Mexican American	1	11	LBXHCY	303	LBXB12			10.9	LBXFOL	241	LBXRBF	45.4714	2		0	2	1	FALSE	FALSE	None	1
1919	1	1999-2000	79	24.83	87.8	F	2	Non-Hispanic White	3	24.82	LBXHCY	230	LBXB12			7.3	LBXFOL	182	LBXRBF		2				1	FALSE	FALSE	None	0
1929	1	1999-2000	54	23.35	85	F	2	Other Hispanic	2	4.44	LBXHCY	578	LBXB12			12.2	LBXFOL	263	LBXRBF	35.3577	2		0	2	1	FALSE	FALSE	None	0
1931	1	1999-2000	65	23.92	81	F	2	Other Hispanic	2	10.95	LBXHCY	716	LBXB12			15.9	LBXFOL	165	LBXRBF		2				1	FALSE	FALSE	None	1
1936	1	1999-2000	32			F	2	Non-Hispanic Black	4	6.64	LBXHCY	647	LBXB12			11.4	LBXFOL	156	LBXRBF		2			2	0	FALSE	FALSE	None	0
1939	1	1999-2000	48	39.07	117.2	F	2	Non-Hispanic White	3	11.49	LBXHCY	427	LBXB12			7.3	LBXFOL	171	LBXRBF		2			2	1	FALSE	FALSE	None	0
1942	1	1999-2000	45	29.65	89.3	F	2	Non-Hispanic Black	4	7.75	LBXHCY	684	LBXB12			12.4	LBXFOL	569	LBXRBF	22.2469	2		1	2	1	FALSE	FALSE	None	0
1945	1	1999-2000	82	21.47	74	F	2	Other race/multi-racial	5	6.83	LBXHCY	579	LBXB12			45.8	LBXFOL	581	LBXRBF		2				1	FALSE	FALSE	None	0
1948	1	1999-2000	63	29.31	106	F	2	Mexican American	1	6.98	LBXHCY	362	LBXB12			14.2	LBXFOL	372	LBXRBF		2				1	FALSE	FALSE	None	0
1950	1	1999-2000	48	53.77		F	2	Non-Hispanic White	3	10.29	LBXHCY	629	LBXB12			6.9	LBXFOL	447	LBXRBF		2			2	0	FALSE	FALSE	None	0
1956	1	1999-2000	79	24.49		F	2	Non-Hispanic Black	4	16.81	LBXHCY	508	LBXB12			10.2	LBXFOL	249	LBXRBF		2				1	FALSE	FALSE	None	0
1958	1	1999-2000	20	26.57	85.3	F	2	Mexican American	1	6.97	LBXHCY	328	LBXB12			4.2	LBXFOL	187	LBXRBF	23.1288	2		1	2	0	FALSE	FALSE	None	0
1960	1	1999-2000	43	32.9	117.6	F	2	Non-Hispanic White	3	5.78	LBXHCY	483	LBXB12			11.1	LBXFOL	227	LBXRBF	79.9547	2		0	2	1	FALSE	FALSE	None	0
1964	1	1999-2000	32	29.06	80.9	F	2	Non-Hispanic White	3	5.73	LBXHCY	300	LBXB12			19.4	LBXFOL	324	LBXRBF	23.4108	2		1	2	0	TRUE	TRUE	Combinatory	0
1967	1	1999-2000	51	32.02	102	F	2	Mexican American	1	5.45	LBXHCY	609	LBXB12			21.4	LBXFOL	454	LBXRBF	51.2269	2		0	2	1	FALSE	FALSE	None	0
1973	1	1999-2000	24	27.93	85.4	F	2	Mexican American	1	4.63	LBXHCY	555	LBXB12			10.6	LBXFOL	231	LBXRBF	27.2204	2		1	2	0	FALSE	FALSE	None	0
1974	1	1999-2000	22	22.57	76	F	2	Other Hispanic	2	6.94	LBXHCY	496	LBXB12			6.5	LBXFOL	145	LBXRBF		2			2	0	FALSE	FALSE	None	0
1980	1	1999-2000	47	32.42	114.3	F	2	Non-Hispanic Black	4	10.62	LBXHCY	579	LBXB12			12.4	LBXFOL	186	LBXRBF		2			2	1	FALSE	FALSE	None	0
1981	1	1999-2000	21	21.77	74.5	F	2	Mexican American	1	9.65	LBXHCY	315	LBXB12			6.3	LBXFOL	187	LBXRBF		2			2	0	FALSE	FALSE	None	0
1985	1	1999-2000	19	23.02	76.5	F	2	Other race/multi-racial	5	4.72	LBXHCY	336	LBXB12			17.2	LBXFOL	157	LBXRBF		2			2	0	TRUE	TRUE	Combinatory
1987	1	1999-2000	66	27.15	93	F	2	Non-Hispanic Black	4	6.82	LBXHCY	815	LBXB12			20.1	LBXFOL	389	LBXRBF		2				1	TRUE	TRUE	Combinatory	0
1988	1	1999-2000	49	28.01	89.1	F	2	Mexican American	1	4.49	LBXHCY	967	LBXB12			21.1	LBXFOL	467	LBXRBF	65.1193	2		0	2	1	FALSE	FALSE	None	0
1992	1	1999-2000	64	23.4	85.1	F	2	Mexican American	1	10.62	LBXHCY	599	LBXB12			3.8	LBXFOL	164	LBXRBF		2				1	FALSE	FALSE	None	1
1998	1	1999-2000	24	19.45	69.8	F	2	Other race/multi-racial	5	6.24	LBXHCY	824	LBXB12			4.1	LBXFOL	115	LBXRBF		2			2	0	FALSE	FALSE	None	0
2000	1	1999-2000	23	20.63	76.6	F	2	Other Hispanic	2	4.18	LBXHCY	626	LBXB12			16.5	LBXFOL	314	LBXRBF	10.2146	2		1	2	0	FALSE	FALSE	None	0
2003	1	1999-2000	34	23.2	79	F	2	Non-Hispanic White	3	9.68	LBXHCY	913	LBXB12			28.2	LBXFOL	493	LBXRBF	6.41681	2		1	2	0	FALSE	FALSE	None	0
2006	1	1999-2000	69	28.06	103.7	F	2	Mexican American	1	8.88	LBXHCY	668	LBXB12			26.4	LBXFOL	460	LBXRBF		2				1	FALSE	FALSE	None	0
2007	1	1999-2000	46	30.05		F	2	Non-Hispanic White	3	8.63	LBXHCY	306	LBXB12			15.8	LBXFOL	329	LBXRBF		2			2	0	FALSE	FALSE	None	0
2010	1	1999-2000	37	24.89	89.2	F	2	Mexican American	1	7.01	LBXHCY	563	LBXB12			16.9	LBXFOL	261	LBXRBF		2			2	0	FALSE	FALSE	None	0
2013	1	1999-2000	32	28.53	88.6	F	2	Non-Hispanic White	3	4.76	LBXHCY	369	LBXB12			15.9	LBXFOL	345	LBXRBF	36.2351	2		0	2	0	FALSE	FALSE	None	0
2014	1	1999-2000	51	29.98	93.1	F	2	Non-Hispanic White	3	14.1	LBXHCY	182	LBXB12			6.3	LBXFOL	204	LBXRBF		2			2	1	FALSE	TRUE	P4 alone	0
2015	1	1999-2000	61	23.59	83	F	2	Mexican American	1	6.54	LBXHCY	932	LBXB12			19.4	LBXFOL	410	LBXRBF	40.9064	2		0		1	FALSE	FALSE	None	0
2019	1	1999-2000	63	21.35	74.5	F	2	Non-Hispanic Black	4	5.84	LBXHCY	756	LBXB12			13.7	LBXFOL	385	LBXRBF	6.47338	2		1		1	FALSE	FALSE	None	0
2020	1	1999-2000	53	21.27	68.1	F	2	Mexican American	1	8.11	LBXHCY	259	LBXB12			18.3	LBXFOL	236	LBXRBF		2			2	1	FALSE	FALSE	None	0
2023	1	1999-2000	45	45.31	131.9	F	2	Other race/multi-racial	5	4.53	LBXHCY	389	LBXB12			12.2	LBXFOL	214	LBXRBF	98.4248	2		0	2	0	FALSE	FALSE	None	0
2025	1	1999-2000	51	33.29	92.4	F	2	Mexican American	1	7.01	LBXHCY	301	LBXB12			10.2	LBXFOL	305	LBXRBF	86.0494	2		0	2	1	FALSE	FALSE	None	0
2031	1	1999-2000	54	27.84	88.8	F	2	Other race/multi-racial	5	5.79	LBXHCY	772	LBXB12			26.4	LBXFOL	430	LBXRBF	59.156	2		0	2	1	FALSE	FALSE	None	0
2041	1	1999-2000	41	26.96	91.1	F	2	Non-Hispanic White	3	6.24	LBXHCY	316	LBXB12			5.1	LBXFOL	246	LBXRBF	45.0235	2		0	2	0	FALSE	FALSE	None	0
2046	1	1999-2000	38	22.62	77.3	F	2	Non-Hispanic White	3	7.21	LBXHCY	1196	LBXB12			16.3	LBXFOL	364	LBXRBF	11.52	2		1	2	0	FALSE	FALSE	None	0
2054	1	1999-2000	29	33.75	105.6	F	2	Non-Hispanic Black	4	5.47	LBXHCY	478	LBXB12			7.1	LBXFOL	187	LBXRBF	66.9182	2		0	2	0	FALSE	FALSE	None	0
2055	1	1999-2000	23	17.75	63.1	F	2	Non-Hispanic White	3	9.07	LBXHCY	738	LBXB12			7	LBXFOL	200	LBXRBF		2			2	0	FALSE	FALSE	None	0
2058	1	1999-2000	50	42.5	119.5	F	2	Non-Hispanic Black	4	8.18	LBXHCY	982	LBXB12			12	LBXFOL	408	LBXRBF		2			2	1	FALSE	FALSE	None	0
2068	1	1999-2000	68	26.61	93.7	F	2	Non-Hispanic White	3	9.05	LBXHCY	478	LBXB12			12.5	LBXFOL	339	LBXRBF	75.7965	2		0		1	TRUE	FALSE	E2 alone	0
2073	1	1999-2000	85	19.04	70.3	F	2	Non-Hispanic White	3	14	LBXHCY	613	LBXB12			19.8	LBXFOL	315	LBXRBF	10.5052	2		1		1	FALSE	FALSE	None	1
2075	1	1999-2000	76	35.98	111	F	2	Mexican American	1	11.68	LBXHCY							281	LBXRBF						1	FALSE	FALSE	None	0
2085	1	1999-2000	74	32.12	106.3	F	2	Non-Hispanic White	3	14.75	LBXHCY	719	LBXB12			60.8	LBXFOL	425	LBXRBF	77.9827	2		0		1	FALSE	FALSE	None	1
2088	1	1999-2000	47	25.31	89	F	2	Non-Hispanic Black	4	8.43	LBXHCY	505	LBXB12			10.7	LBXFOL	296	LBXRBF		2			2	0	FALSE	FALSE	None	0
2091	1	1999-2000	42	29.71	98.5	F	2	Non-Hispanic White	3	5.01	LBXHCY	220	LBXB12			13.7	LBXFOL	318	LBXRBF	34.5695	2		0	2	0	FALSE	FALSE	None	0
2092	1	1999-2000	23	27.18	86.4	F	2	Mexican American	1	3.4	LBXHCY	377	LBXB12			16.4	LBXFOL	268	LBXRBF		2			2	0	FALSE	TRUE	P4 alone	0
2094	1	1999-2000	61	33.42	111.3	F	2	Other race/multi-racial	5	9.09	LBXHCY	1015	LBXB12			11	LBXFOL	199	LBXRBF	92.9253	2		0		1	FALSE	FALSE	None	0
2097	1	1999-2000	64	29.07	101.2	F	2	Non-Hispanic White	3	9.52	LBXHCY	839	LBXB12			23.4	LBXFOL	478	LBXRBF		2				1	FALSE	FALSE	None	0
2102	1	1999-2000	85	27.55	103.4	F	2	Non-Hispanic White	3	7.47	LBXHCY	924	LBXB12			28.3	LBXFOL	451	LBXRBF	57.1245	2		0		1	FALSE	FALSE	None	0
2104	1	1999-2000	19	18.52	69	F	2	Mexican American	1	6.28	LBXHCY	221	LBXB12			11.5	LBXFOL	161	LBXRBF		2			2	0	FALSE	FALSE	None
2105	1	1999-2000	70	21.07	84.2	F	2	Non-Hispanic White	3	8.4	LBXHCY	500	LBXB12			19	LBXFOL	422	LBXRBF	27.5551	2		1		1	TRUE	TRUE	Combinatory	0
2106	1	1999-2000	47	18.94	70.2	F	2	Non-Hispanic White	3	4.91	LBXHCY	593	LBXB12			21.3	LBXFOL	361	LBXRBF		2			2	0	FALSE	FALSE	None	0
2108	1	1999-2000	54	17.76	69.7	F	2	Mexican American	1	8.07	LBXHCY	752	LBXB12			21.3	LBXFOL	373	LBXRBF		2			2	1	TRUE	TRUE	Combinatory	0
2110	1	1999-2000	67	24.73	84	F	2	Mexican American	1	8.57	LBXHCY	784	LBXB12			24.8	LBXFOL	590	LBXRBF	20.3132	2		1		1	FALSE	FALSE	None	0
2118	1	1999-2000	21	24.87	84.2	F	2	Mexican American	1	3.94	LBXHCY	520	LBXB12			14.3	LBXFOL	206	LBXRBF		2			2	0	FALSE	FALSE	None	0
2120	1	1999-2000	19	29.18	93.3	F	2	Non-Hispanic Black	4	5.29	LBXHCY	316	LBXB12			4.2	LBXFOL	178	LBXRBF	59.4691	2		0	2	0	FALSE	FALSE	None
2121	1	1999-2000	42	19.03	77.9	F	2	Non-Hispanic White	3	5.97	LBXHCY	549	LBXB12			27.4	LBXFOL	381	LBXRBF		2			2	0	FALSE	FALSE	None	0
2124	1	1999-2000	51	28.45	101.5	F	2	Other race/multi-racial	5	8.49	LBXHCY	312	LBXB12			11.6	LBXFOL	237	LBXRBF		2			2	1	FALSE	FALSE	None	0
2126	1	1999-2000	72	28.75	91	F	2	Non-Hispanic White	3	9.34	LBXHCY	477	LBXB12			34.2	LBXFOL	479	LBXRBF		2				1	TRUE	FALSE	E2 alone	0
2129	1	1999-2000	44	20.59	71.1	F	2	Non-Hispanic White	3	7.54	LBXHCY	855	LBXB12			15.7	LBXFOL	220	LBXRBF		2			2	0	FALSE	FALSE	None	0
2132	1	1999-2000	79	33.17	100.8	F	2	Non-Hispanic White	3	11.85	LBXHCY	316	LBXB12			10.7	LBXFOL	234	LBXRBF		2				1	FALSE	FALSE	None	0
2133	1	1999-2000	46	25.9	84.2	F	2	Non-Hispanic White	3	7.96	LBXHCY	232	LBXB12			5.5	LBXFOL	211	LBXRBF		2			2	0	FALSE	FALSE	None	0
2135	1	1999-2000	30	23.75	79.8	F	2	Non-Hispanic White	3	7.13	LBXHCY	275	LBXB12			7.1	LBXFOL	145	LBXRBF	21.4181	2		1	2	0	FALSE	FALSE	None	0
2137	1	1999-2000	81	34.18	105.8	F	2	Non-Hispanic White	3	13.31	LBXHCY	575	LBXB12			23.6	LBXFOL	373	LBXRBF		2				1	FALSE	FALSE	None	0
2139	1	1999-2000	81	31.93	109.2	F	2	Non-Hispanic White	3	16.07	LBXHCY	219	LBXB12			61.8	LBXFOL	710	LBXRBF		2				1	FALSE	FALSE	None	0
2140	1	1999-2000	64	20.67	82.5	F	2	Non-Hispanic White	3	7.17	LBXHCY	416	LBXB12			24	LBXFOL	325	LBXRBF	28.6442	2		1		1	TRUE	FALSE	E2 alone	1
2144	1	1999-2000	63	30.32	98.2	F	2	Non-Hispanic White	3	5.62	LBXHCY	418	LBXB12			34.6	LBXFOL	436	LBXRBF	68.022	2		0		1	TRUE	FALSE	E2 alone	0
2145	1	1999-2000	32	26.63	90.5	F	2	Non-Hispanic Black	4	5.42	LBXHCY	853	LBXB12			23.2	LBXFOL	291	LBXRBF		2			2	0	FALSE	FALSE	None	0
2149	1	1999-2000	47	25.75	84.7	F	2	Mexican American	1	5.9	LBXHCY	599	LBXB12			11.2	LBXFOL	251	LBXRBF	19.8619	2		1	2	1	FALSE	FALSE	None	0
2150	1	1999-2000	36	30.27	92.8	F	2	Non-Hispanic Black	4	7.44	LBXHCY	571	LBXB12			5.4	LBXFOL	185	LBXRBF	34.534	2		0	2	0	FALSE	FALSE	None	0
2162	1	1999-2000	77	30.83	101.8	F	2	Non-Hispanic White	3	10.67	LBXHCY	317	LBXB12			16.8	LBXFOL	273	LBXRBF		2				1	FALSE	FALSE	None	0
2168	1	1999-2000	60	46.12	133.2	F	2	Non-Hispanic Black	4	8.16	LBXHCY	322	LBXB12			13.4	LBXFOL	298	LBXRBF		2				1	FALSE	FALSE	None	0
2179	1	1999-2000	77	25.59	94.1	F	2	Non-Hispanic White	3	5.77	LBXHCY	458	LBXB12			43	LBXFOL	482	LBXRBF		2				1	FALSE	FALSE	None	0
2182	1	1999-2000	43	27.49	85.5	F	2	Non-Hispanic Black	4	9.96	LBXHCY	632	LBXB12			11.2	LBXFOL	194	LBXRBF		2			2	1	FALSE	FALSE	None	0
2185	1	1999-2000	73	35.54	122.5	F	2	Non-Hispanic White	3	8.47	LBXHCY	289	LBXB12			11.2	LBXFOL	472	LBXRBF	93.1907	2		0		1	FALSE	FALSE	None
2186	1	1999-2000	49	28	87.5	F	2	Non-Hispanic White	3	5.41	LBXHCY	450	LBXB12			10.1	LBXFOL	430	LBXRBF	22.9916	2		1	2	1	TRUE	TRUE	Combinatory	0
2199	1	1999-2000	64	26	96.2	F	2	Non-Hispanic Black	4	9.44	LBXHCY	396	LBXB12			6.9	LBXFOL	219	LBXRBF		2				1	FALSE	FALSE	None	1
2200	1	1999-2000	85	27.5	95.4	F	2	Non-Hispanic White	3	9.55	LBXHCY	337	LBXB12			24.5	LBXFOL	308	LBXRBF		1				1	FALSE	FALSE	None	1
2210	1	1999-2000	64	41.43	122.4	F	2	Mexican American	1	7.06	LBXHCY	615	LBXB12			24.7	LBXFOL	453	LBXRBF	97.8633	2		0		1	TRUE	FALSE	E2 alone	0
2225	1	1999-2000	62	28.32	96.7	F	2	Mexican American	1	9.81	LBXHCY	529	LBXB12			9	LBXFOL	357	LBXRBF	70.6445	2		0		1	FALSE	FALSE	None	0
2232	1	1999-2000	25	23.11	88.6	F	2	Non-Hispanic White	3	4.15	LBXHCY	636	LBXB12			33	LBXFOL	401	LBXRBF	21.7284	2		1	2	0	FALSE	FALSE	None	0
2236	1	1999-2000	32	21.18	74.7	F	2	Non-Hispanic White	3	6.11	LBXHCY	492	LBXB12			9.9	LBXFOL	225	LBXRBF		2			2	0	FALSE	FALSE	None	0
2237	1	1999-2000	28	30.43	102	F	2	Non-Hispanic White	3	8.06	LBXHCY	459	LBXB12			6.4	LBXFOL	224	LBXRBF		2			2	0	FALSE	FALSE	None	0
2239	1	1999-2000	35	17.66	72.8	F	2	Non-Hispanic White	3	8.43	LBXHCY	592	LBXB12			8.4	LBXFOL	130	LBXRBF	8.9962	2		1	2	1	FALSE	FALSE	None	0
2242	1	1999-2000	33	38.26	111.9	F	2	Non-Hispanic White	3	6.27	LBXHCY	422	LBXB12			16.5	LBXFOL	451	LBXRBF		2			2	0	TRUE	TRUE	Combinatory	0
2245	1	1999-2000	32	37.99	103.4	F	2	Non-Hispanic White	3	6.04	LBXHCY	419	LBXB12			15.8	LBXFOL	279	LBXRBF		2			2	0	FALSE	FALSE	None	0
2247	1	1999-2000	54	19.22	72	F	2	Non-Hispanic White	3	6.58	LBXHCY	803	LBXB12			37	LBXFOL	359	LBXRBF		2			2	1	FALSE	FALSE	None	0
2248	1	1999-2000	73	16.5	62	F	2	Mexican American	1	5.94	LBXHCY	487	LBXB12			8.1	LBXFOL	115	LBXRBF		2				1	FALSE	FALSE	None	0
2255	1	1999-2000	27	29.9	90.2	F	2	Non-Hispanic White	3	4.88	LBXHCY	559	LBXB12			37.6	LBXFOL	379	LBXRBF		2			2	0	FALSE	FALSE	None	0
2258	1	1999-2000	26	24.69	82.1	F	2	Non-Hispanic White	3	3.79	LBXHCY	305	LBXB12			33.7	LBXFOL	342	LBXRBF	25.2648	2		1	2	0	TRUE	TRUE	Combinatory	0
2265	1	1999-2000	85	27.73		F	2	Non-Hispanic Black	4	9.41	LBXHCY	605	LBXB12			29.3	LBXFOL	345	LBXRBF		2				1	FALSE	FALSE	None	0
2270	1	1999-2000	18	18.8	71.5	F	2	Other Hispanic	2	7.22	LBXHCY	231	LBXB12			12.4	LBXFOL	240	LBXRBF		2			2	0	FALSE	FALSE	None
2275	1	1999-2000	79	26.84	99.8	F	2	Non-Hispanic Black	4	20.38	LBXHCY	1631	LBXB12			135	LBXFOL	888	LBXRBF		2				1	FALSE	FALSE	None	1
2280	1	1999-2000	47	30.39	92.3	F	2	Other Hispanic	2	5.34	LBXHCY	354	LBXB12			9.1	LBXFOL	183	LBXRBF		2			2	1	FALSE	FALSE	None	0
2297	1	1999-2000	53	26.23	80.5	F	2	Non-Hispanic White	3	9.76	LBXHCY	318	LBXB12			9.2	LBXFOL	184	LBXRBF		2			2	1	FALSE	FALSE	None	0
2303	1	1999-2000	45	22.09	71.3	F	2	Non-Hispanic White	3	6.69	LBXHCY	359	LBXB12			10.1	LBXFOL	164	LBXRBF	9.61407	2		1	2	1	FALSE	FALSE	None	0
2312	1	1999-2000	64	33.24	93.3	F	2	Non-Hispanic White	3	6.96	LBXHCY	421	LBXB12			22.2	LBXFOL	335	LBXRBF		2				1	FALSE	FALSE	None	0
2318	1	1999-2000	80	32.78	112.2	F	2	Non-Hispanic White	3	12.48	LBXHCY	457	LBXB12			6	LBXFOL	194	LBXRBF		2				1	FALSE	FALSE	None	0
2323	1	1999-2000	19	21.56	79.2	F	2	Non-Hispanic White	3	9.38	LBXHCY	212	LBXB12			10.2	LBXFOL	203	LBXRBF		2			2	0	FALSE	FALSE	None
2326	1	1999-2000	56	25.84	88.1	F	2	Non-Hispanic White	3	9.24	LBXHCY	585	LBXB12			35.4	LBXFOL	436	LBXRBF	26.4045	2		1	2	1	FALSE	FALSE	None	0
2327	1	1999-2000	19	30.91	89.4	F	2	Mexican American	1	2.67	LBXHCY	655	LBXB12			15.5	LBXFOL	243	LBXRBF	50.0708	2		0	2	0	FALSE	FALSE	None
2328	1	1999-2000	20	18.52	66.6	F	2	Other Hispanic	2	3.95	LBXHCY	267	LBXB12			6.3	LBXFOL	144	LBXRBF	3.40301	2		1	2	0	FALSE	FALSE	None	0
2329	1	1999-2000	31	26.07	86.3	F	2	Non-Hispanic Black	4	3.26	LBXHCY	804	LBXB12			9.3	LBXFOL	247	LBXRBF	21.7232	2		1	2	0	FALSE	FALSE	None	0
2335	1	1999-2000	40	21.16	83.5	F	2	Mexican American	1	7.46	LBXHCY	462	LBXB12			14.1	LBXFOL	217	LBXRBF		2			2	1	TRUE	FALSE	E2 alone	0
2336	1	1999-2000	63	23.67	90	F	2	Non-Hispanic White	3	6.78	LBXHCY	812	LBXB12			14.1	LBXFOL	446	LBXRBF	44.9964	2		0		1	TRUE	TRUE	Combinatory	0
2343	1	1999-2000	18	18.81	71.2	F	2	Mexican American	1	6.33	LBXHCY	322	LBXB12			9.7	LBXFOL	177	LBXRBF	2.06763	2		1	2	0	FALSE	FALSE	None
2347	1	1999-2000	52	28.12	92	F	2	Non-Hispanic White	3	6.23	LBXHCY	745	LBXB12			19.1	LBXFOL	469	LBXRBF		2			2	1	FALSE	FALSE	None	0
2351	1	1999-2000	84	31.95	104	F	2	Non-Hispanic White	3	17.8	LBXHCY	199	LBXB12			14.4	LBXFOL	327	LBXRBF	76.5947	2		0		1	TRUE	FALSE	E2 alone	1
2353	1	1999-2000	57	24.57	90.4	F	2	Non-Hispanic White	3	10.08	LBXHCY	788	LBXB12			50.1	LBXFOL	631	LBXRBF		2			2	1	FALSE	FALSE	None	0
2356	1	1999-2000	78	44.55		F	2	Non-Hispanic Black	4	10.13	LBXHCY	415	LBXB12			7.2	LBXFOL	200	LBXRBF		2				1	FALSE	FALSE	None	0
2358	1	1999-2000	81	34.04	115.3	F	2	Non-Hispanic White	3	22.48	LBXHCY	124	LBXB12			10.4	LBXFOL	146	LBXRBF		2				1	FALSE	FALSE	None	1
2360	1	1999-2000	64	30.9	109.7	F	2	Mexican American	1	5.35	LBXHCY	753	LBXB12			8.9	LBXFOL	290	LBXRBF		2				1	FALSE	FALSE	None	0
2361	1	1999-2000	70	28.59	99.5	F	2	Mexican American	1	24.4	LBXHCY	545	LBXB12			19	LBXFOL	297	LBXRBF	85.0725	2		0		1	FALSE	FALSE	None	0
2363	1	1999-2000	63	34.08	118.5	F	2	Non-Hispanic White	3	8.42	LBXHCY	350	LBXB12			14.4	LBXFOL	319	LBXRBF		2				1	FALSE	FALSE	None	0
2373	1	1999-2000	59	30.97	108.5	F	2	Non-Hispanic White	3	7.55	LBXHCY	702	LBXB12			9.2	LBXFOL	242	LBXRBF		2			2	1	FALSE	FALSE	None	0
2375	1	1999-2000	44	18.1	74.3	F	2	Non-Hispanic White	3	5.61	LBXHCY	379	LBXB12			28.4	LBXFOL	339	LBXRBF		2			2	0	FALSE	FALSE	None	0
2388	1	1999-2000	21	30.65	96.8	F	2	Non-Hispanic White	3	4.72	LBXHCY	342	LBXB12			8.2	LBXFOL	202	LBXRBF	38.8806	2		0	2	0	FALSE	FALSE	None	0
2391	1	1999-2000	69	32.81	98	F	2	Non-Hispanic Black	4	9	LBXHCY	566	LBXB12			9.6	LBXFOL	191	LBXRBF		2				1	FALSE	FALSE	None	1
2392	1	1999-2000	50	42.59	118.2	F	2	Non-Hispanic White	3	6.57	LBXHCY	576	LBXB12			11.6	LBXFOL	293	LBXRBF		2			2	1	TRUE	FALSE	E2 alone	1
2395	1	1999-2000	65	29.04	96.5	F	2	Other Hispanic	2	7.79	LBXHCY	1651	LBXB12			49.2	LBXFOL	532	LBXRBF		2				1	FALSE	FALSE	None	0
2396	1	1999-2000	72	38.9		F	2	Other race/multi-racial	5	8.31	LBXHCY	442	LBXB12			28.9	LBXFOL	751	LBXRBF		2				1	FALSE	FALSE	None	1
2399	1	1999-2000	41	24.42	79.9	F	2	Other Hispanic	2	4.13	LBXHCY	507	LBXB12			17.9	LBXFOL	269	LBXRBF	13.2923	2		1	2	0	FALSE	FALSE	None	0
2400	1	1999-2000	60	28.21	91	F	2	Non-Hispanic White	3	6.48	LBXHCY	502	LBXB12			47.1	LBXFOL	414	LBXRBF	32.8513	2		0		1	FALSE	FALSE	None	0
2405	1	1999-2000	47	21.73	76.9	F	2	Other race/multi-racial	5	4.79	LBXHCY	251	LBXB12			15	LBXFOL	283	LBXRBF	6.24422	1		1	2	0	FALSE	FALSE	None	0
2412	1	1999-2000	48	29.93	101.8	F	2	Mexican American	1	4.5	LBXHCY	308	LBXB12			7.7	LBXFOL	207	LBXRBF	84.3062	2		0	2	1	FALSE	FALSE	None	0
2418	1	1999-2000	50	28.68	91.8	F	2	Other race/multi-racial	5	7.64	LBXHCY	347	LBXB12			9.7	LBXFOL	497	LBXRBF	58.4175	2		0	2	1	FALSE	FALSE	None	0
2426	1	1999-2000	82	25.83	85	F	2	Mexican American	1	11.62	LBXHCY	561	LBXB12			38.4	LBXFOL	975	LBXRBF		2				1	TRUE	FALSE	E2 alone	1
2432	1	1999-2000	60	31.74	88.5	F	2	Mexican American	1	8.82	LBXHCY	543	LBXB12			15.5	LBXFOL	238	LBXRBF		2				1	FALSE	FALSE	None	0
2439	1	1999-2000	42	34.88	103.2	F	2	Mexican American	1	6.45	LBXHCY	374	LBXB12			8.8	LBXFOL	248	LBXRBF		2			2	0	FALSE	FALSE	None	0
2443	1	1999-2000	36	22.59	71.5	F	2	Non-Hispanic White	3	4.7	LBXHCY	758	LBXB12			30.4	LBXFOL	871	LBXRBF	7.33557	2		1	2	0	FALSE	FALSE	None	0
2449	1	1999-2000	24	30.74	86.7	F	2	Mexican American	1	9.66	LBXHCY	397	LBXB12			6.8	LBXFOL	230	LBXRBF		2			2	0	FALSE	FALSE	None	0
2451	1	1999-2000	59	35.38	121.6	F	2	Mexican American	1	5.35	LBXHCY	201810	LBXB12			11.2	LBXFOL	215	LBXRBF		2			2	1	FALSE	FALSE	None	0
2456	1	1999-2000	40	30.73	89.8	F	2	Mexican American	1	6.53	LBXHCY	512	LBXB12			12.5	LBXFOL	256	LBXRBF		2			2	0	FALSE	FALSE	None	0
2458	1	1999-2000	62	29.55	105.3	F	2	Mexican American	1	10.05	LBXHCY	363	LBXB12			15.9	LBXFOL	306	LBXRBF		2				1	FALSE	FALSE	None	0
2461	1	1999-2000	19	21.85	83.5	F	2	Mexican American	1	5.37	LBXHCY	3073	LBXB12			15.8	LBXFOL	272	LBXRBF		2			2	0	FALSE	FALSE	None
2464	1	1999-2000	19	32.86	93.6	F	2	Other race/multi-racial	5	5.51	LBXHCY	578	LBXB12			6.3	LBXFOL	169	LBXRBF		2			2	0	FALSE	FALSE	None
2471	1	1999-2000	51	24.94	82.7	F	2	Non-Hispanic Black	4	9.06	LBXHCY	254	LBXB12			9.6	LBXFOL	156	LBXRBF		2			2	1	FALSE	FALSE	None	0
2473	1	1999-2000	82	29.02	103.3	F	2	Non-Hispanic White	3	11.84	LBXHCY	469	LBXB12			17.8	LBXFOL	292	LBXRBF		2				1	FALSE	FALSE	None	1
2477	1	1999-2000	49	34.33	106.4	F	2	Non-Hispanic Black	4	7.98	LBXHCY	644	LBXB12			14.4	LBXFOL	221	LBXRBF		2			2	1	FALSE	FALSE	None	0
2478	1	1999-2000	48	23.67	76.9	F	2	Non-Hispanic White	3	6.97	LBXHCY	446	LBXB12			11.1	LBXFOL	229	LBXRBF		2			2	1	TRUE	FALSE	E2 alone	0
2479	1	1999-2000	47	27.42	96.4	F	2	Other race/multi-racial	5	7.99	LBXHCY	558	LBXB12			9.7	LBXFOL	201	LBXRBF		2			2	1	FALSE	FALSE	None	0
2483	1	1999-2000	50	33.27	114.6	F	2	Non-Hispanic Black	4	12.42	LBXHCY	619	LBXB12			6.2	LBXFOL	298	LBXRBF		2			2	1	TRUE	FALSE	E2 alone	0
2484	1	1999-2000	28	22.91	74	F	2	Other race/multi-racial	5	3.86	LBXHCY	317	LBXB12			24	LBXFOL	282	LBXRBF		2			2	0	TRUE	TRUE	Combinatory	0
2499	1	1999-2000	18	23.83	84	F	2	Mexican American	1	5.63	LBXHCY	330	LBXB12			13.5	LBXFOL	322	LBXRBF		2			2	0	FALSE	FALSE	None
2500	1	1999-2000	50	62.47	146.1	F	2	Non-Hispanic White	3	7.53	LBXHCY	310	LBXB12			9.3	LBXFOL	520	LBXRBF		2			2	1	TRUE	FALSE	E2 alone	0
2504	1	1999-2000	36	26.4	94	F	2	Mexican American	1	5.59	LBXHCY	568	LBXB12			7.5	LBXFOL	238	LBXRBF	21.7219	2		1	2	0	FALSE	FALSE	None	0
2508	1	1999-2000	33	33.9	89.6	F	2	Non-Hispanic Black	4	7.28	LBXHCY	465	LBXB12			10.4	LBXFOL	265	LBXRBF	38.6677	2		0	2	0	FALSE	FALSE	None	0
2517	1	1999-2000	69	20.38	80.7	F	2	Mexican American	1	8.16	LBXHCY	666	LBXB12			13.3	LBXFOL	337	LBXRBF		2				1	FALSE	FALSE	None	0
2520	1	1999-2000	37	27.77	83.6	F	2	Mexican American	1	5.43	LBXHCY	563	LBXB12			11.2	LBXFOL	230	LBXRBF	28.5572	2		1	2	0	FALSE	FALSE	None	0
2524	1	1999-2000	54	44.85	133.6	F	2	Non-Hispanic Black	4	8.66	LBXHCY	389	LBXB12			6.1	LBXFOL	190	LBXRBF		2			2	1	FALSE	FALSE	None	0
2527	1	1999-2000	29	32.92	104.4	F	2	Other Hispanic	2	4.87	LBXHCY	553	LBXB12			19.8	LBXFOL	367	LBXRBF	57.4488	2		0	2	0	FALSE	FALSE	None	0
2536	1	1999-2000	20	27.03	81.1	F	2	Mexican American	1	6.35	LBXHCY	309	LBXB12			5.6	LBXFOL	210	LBXRBF	15.4995	2		1	2	0	FALSE	FALSE	None	0
2544	1	1999-2000	37	25.64	92.5	F	2	Mexican American	1	7.17	LBXHCY	448	LBXB12			12.2	LBXFOL	355	LBXRBF	28.3996	2		1	2	0	FALSE	FALSE	None	0
2546	1	1999-2000	67	35.69	104.9	F	2	Non-Hispanic White	3	6.34	LBXHCY	480	LBXB12			16.3	LBXFOL	386	LBXRBF		2				1	FALSE	FALSE	None	1
2548	1	1999-2000	77	45.59	130	F	2	Non-Hispanic White	3	20.72	LBXHCY	336	LBXB12			9.8	LBXFOL	274	LBXRBF		2				1	FALSE	FALSE	None	1
2551	1	1999-2000	72	28.74	97.2	F	2	Non-Hispanic Black	4	9.17	LBXHCY	1438	LBXB12			19.7	LBXFOL	216	LBXRBF	43.8195	2		0		1	FALSE	FALSE	None	0
2552	1	1999-2000	35	41.6	126.2	F	2	Other race/multi-racial	5	9.85	LBXHCY	555	LBXB12			9.8	LBXFOL	179	LBXRBF		2			2	0	FALSE	FALSE	None	0
2556	1	1999-2000	52	38.94	95.4	F	2	Other Hispanic	2	7.59	LBXHCY	1463	LBXB12			35.8	LBXFOL	666	LBXRBF		2			2	1	FALSE	FALSE	None	0
2569	1	1999-2000	65	31.61	111.1	F	2	Mexican American	1	6.39	LBXHCY	335	LBXB12			18.9	LBXFOL	354	LBXRBF		2				1	TRUE	FALSE	E2 alone	0
2571	1	1999-2000	85			F	2	Mexican American	1	9.28	LBXHCY	255	LBXB12			5.7	LBXFOL	201	LBXRBF		2				1	FALSE	FALSE	None	0
2574	1	1999-2000	31	40.05	123.9	F	2	Other Hispanic	2	5.2	LBXHCY	465	LBXB12			19.6	LBXFOL	284	LBXRBF	96.3939	2		0	2	0	FALSE	FALSE	None	0
2583	1	1999-2000	70	32.01	112.5	F	2	Non-Hispanic White	3	6.05	LBXHCY	285	LBXB12			9.6	LBXFOL	459	LBXRBF	91.0253	2		0		1	FALSE	FALSE	None	0
2591	1	1999-2000	29	26.76	87.2	F	2	Mexican American	1	7.75	LBXHCY	279	LBXB12			9.4	LBXFOL	234	LBXRBF	46.8216	2		0	2	0	TRUE	TRUE	Combinatory	0
2597	1	1999-2000	37	22.68	72.9	F	2	Non-Hispanic Black	4	6.38	LBXHCY	361	LBXB12			7	LBXFOL	134	LBXRBF	6.01264	2		1	2	0	FALSE	FALSE	None	0
2598	1	1999-2000	65			F	2	Non-Hispanic Black	4	7.73	LBXHCY	2379	LBXB12			73.3	LBXFOL	599	LBXRBF		2				1	FALSE	FALSE	None	1
2599	1	1999-2000	85	24	98.1	F	2	Mexican American	1	6.98	LBXHCY	498	LBXB12			10.6	LBXFOL	168	LBXRBF		2				1	FALSE	FALSE	None	0
2605	1	1999-2000	64	18.63	70.5	F	2	Non-Hispanic Black	4	13.91	LBXHCY	864	LBXB12			17.8	LBXFOL	532	LBXRBF	3.88724	2		1		1	FALSE	FALSE	None
2608	1	1999-2000	47	21.75	72.3	F	2	Non-Hispanic White	3	7.99	LBXHCY	460	LBXB12			25.1	LBXFOL	310	LBXRBF		2			2	1	TRUE	TRUE	Combinatory	0
2609	1	1999-2000	74	27.19	101.5	F	2	Non-Hispanic White	3	7.78	LBXHCY	436	LBXB12			14.7	LBXFOL	259	LBXRBF	58.0002	2		0		1	FALSE	FALSE	None	0
2613	1	1999-2000	32	20.05	75.6	F	2	Non-Hispanic White	3	4.43	LBXHCY	751	LBXB12			41	LBXFOL	399	LBXRBF	4.94569	2		1	2	0	FALSE	FALSE	None	0
2617	1	1999-2000	66	21.51	82.9	F	2	Other race/multi-racial	5	6.2	LBXHCY	887	LBXB12			28.2	LBXFOL	453	LBXRBF	33.0387	2		0		1	TRUE	TRUE	Combinatory	0
2625	1	1999-2000	56	21.03	74.4	F	2	Non-Hispanic White	3	5.36	LBXHCY	395	LBXB12			8.8	LBXFOL	165	LBXRBF	7.07944	2		1	2	1	TRUE	TRUE	Combinatory	0
2634	1	1999-2000	74	12.04	58.5	F	2	Mexican American	1	8.69	LBXHCY	946	LBXB12			5.5	LBXFOL	155	LBXRBF		2				1	FALSE	FALSE	None	0
2643	1	1999-2000	62	27	96.7	F	2	Non-Hispanic Black	4	28.17	LBXHCY	737	LBXB12			4.8	LBXFOL	179	LBXRBF		2				1	FALSE	FALSE	None	0
2644	1	1999-2000	26	36.09	99.1	F	2	Non-Hispanic White	3	5.49	LBXHCY	480	LBXB12			14.6	LBXFOL	233	LBXRBF		2			2	0	FALSE	FALSE	None	0
2650	1	1999-2000	42	37.68	111.9	F	2	Non-Hispanic Black	4	7.69	LBXHCY	639	LBXB12			12.5	LBXFOL	302	LBXRBF	95.9623	2		0	2	0	FALSE	FALSE	None	0
2653	1	1999-2000	56	39.67	108.7	F	2	Non-Hispanic White	3	18.5	LBXHCY	272	LBXB12			82.5	LBXFOL	513	LBXRBF		2			2	1	TRUE	FALSE	E2 alone	0
2654	1	1999-2000	32	25.21	86.3	F	2	Non-Hispanic Black	4	4.68	LBXHCY	814	LBXB12			66.7	LBXFOL	435	LBXRBF		2			2	0	FALSE	FALSE	None	0
2658	1	1999-2000	51	29.3	92.1	F	2	Non-Hispanic White	3	3.04	LBXHCY	404	LBXB12			23.5	LBXFOL	262	LBXRBF		2			2	1	FALSE	FALSE	None	0
2668	1	1999-2000	19	20.65	71.7	F	2	Mexican American	1	4.93	LBXHCY	613	LBXB12			18.2	LBXFOL	264	LBXRBF	7.11606	2		1	2	0	FALSE	FALSE	None
2673	1	1999-2000	67	32.68	111	F	2	Non-Hispanic White	3	7.29	LBXHCY	301	LBXB12			13.7	LBXFOL	346	LBXRBF	90.1954	2		0		1	TRUE	FALSE	E2 alone	0
2674	1	1999-2000	18	24.18	70.8	F	2	Mexican American	1	7.54	LBXHCY	431	LBXB12			22.2	LBXFOL	346	LBXRBF		2			2	0	FALSE	FALSE	None
2678	1	1999-2000	78	26.91	99.4	F	2	Non-Hispanic Black	4	8.85	LBXHCY	600	LBXB12			22	LBXFOL	315	LBXRBF	60.296	2		0		1	FALSE	FALSE	None	1
2679	1	1999-2000	43	22.21	76.1	F	2	Mexican American	1	7.1	LBXHCY	693	LBXB12			26.3	LBXFOL	294	LBXRBF		2			2	0	FALSE	FALSE	None	0
2682	1	1999-2000	52	48.43	141.8	F	2	Non-Hispanic White	3	6.03	LBXHCY	529	LBXB12			19.4	LBXFOL	351	LBXRBF		2			2	1	TRUE	FALSE	E2 alone	1
2684	1	1999-2000	70	21.86	79.5	F	2	Non-Hispanic Black	4	10.9	LBXHCY	587	LBXB12			34.6	LBXFOL	236	LBXRBF		2				1	FALSE	FALSE	None	0
2692	1	1999-2000	40	26.06	85.6	F	2	Non-Hispanic Black	4	8.86	LBXHCY	460	LBXB12			10.2	LBXFOL	245	LBXRBF	19.7328	2		1	2	0	FALSE	FALSE	None	0
2696	1	1999-2000	84	26.15	101.6	F	2	Non-Hispanic Black	4	9.96	LBXHCY	973	LBXB12			12.1	LBXFOL	308	LBXRBF	44.2492	2		0		1	FALSE	FALSE	None	1
2697	1	1999-2000	39	30.49	99.8	F	2	Non-Hispanic White	3	14.98	LBXHCY	190	LBXB12			2.7	LBXFOL	131	LBXRBF	47.8989	2		0	2	1	TRUE	FALSE	E2 alone	0
2699	1	1999-2000	45	24.96	79.2	F	2	Non-Hispanic White	3	6.41	LBXHCY	320	LBXB12			8.5	LBXFOL	134	LBXRBF	5.91931	2		1	2	1	FALSE	FALSE	None	0
2700	1	1999-2000	75	23.63	86	F	2	Non-Hispanic White	3	16.98	LBXHCY	281	LBXB12			7.7	LBXFOL	209	LBXRBF		2				1	FALSE	FALSE	None	0
2711	1	1999-2000	72	31.19	95	F	2	Mexican American	1	6.77	LBXHCY	524	LBXB12			42	LBXFOL	658	LBXRBF		2				1	FALSE	FALSE	None	1
2713	1	1999-2000	68	23.97	86.5	F	2	Non-Hispanic White	3	7.42	LBXHCY	476	LBXB12			21.5	LBXFOL	356	LBXRBF		2				1	FALSE	FALSE	None	0
2721	1	1999-2000	77	35.06	111.9	F	2	Non-Hispanic White	3	10.59	LBXHCY	2258	LBXB12			43.5	LBXFOL	378	LBXRBF	91.5617	2		0		1	FALSE	FALSE	None	0
2725	1	1999-2000	49	20.44	68.5	F	2	Non-Hispanic White	3	8.69	LBXHCY	391	LBXB12			30.8	LBXFOL	267	LBXRBF		2			2	1	FALSE	FALSE	None	0
2729	1	1999-2000	35	50.22	136.6	F	2	Non-Hispanic White	3	7.86	LBXHCY	321	LBXB12			9.1	LBXFOL	187	LBXRBF		2			2	1	FALSE	FALSE	None	0
2734	1	1999-2000	37	24.57	87	F	2	Non-Hispanic White	3	5.91	LBXHCY	304	LBXB12			7	LBXFOL	121	LBXRBF	12.5924	2		1	2	0	FALSE	FALSE	None	0
2759	1	1999-2000	33	23.16	69.9	F	2	Non-Hispanic White	3	8.11	LBXHCY	321	LBXB12			7.2	LBXFOL	148	LBXRBF	5.74667	2		1	2	0	FALSE	FALSE	None	0
2761	1	1999-2000	77	29.37	97	F	2	Other Hispanic	2	11.91	LBXHCY	376	LBXB12			11.3	LBXFOL	141	LBXRBF		2				1	FALSE	FALSE	None	0
2762	1	1999-2000	51	43.05	131.8	F	2	Non-Hispanic Black	4	9.53	LBXHCY	659	LBXB12			7.8	LBXFOL	255	LBXRBF		2			2	1	FALSE	FALSE	None	1
2766	1	1999-2000	32	27.45	83.4	F	2	Mexican American	1	5.82	LBXHCY	646	LBXB12			9.5	LBXFOL	237	LBXRBF	26.7682	2		1	2	0	FALSE	FALSE	None	0
2777	1	1999-2000	52	26.43	105.5	F	2	Non-Hispanic White	3	3.34	LBXHCY	576	LBXB12			30	LBXFOL	473	LBXRBF	62.7471	2		0	2	1	TRUE	TRUE	Combinatory	0
2784	1	1999-2000	22	30.58	96.2	F	2	Mexican American	1	6.39	LBXHCY	308	LBXB12			9.5	LBXFOL	266	LBXRBF		2			2	0	FALSE	FALSE	None	0
2790	1	1999-2000	50	33.82	107	F	2	Non-Hispanic Black	4	6.65	LBXHCY	719	LBXB12			11	LBXFOL	363	LBXRBF		2			2	1	FALSE	FALSE	None	0
2791	1	1999-2000	67	44.6	120.9	F	2	Non-Hispanic Black	4	8.18	LBXHCY	673	LBXB12			18.3	LBXFOL	250	LBXRBF		2				1	FALSE	FALSE	None	0
2799	1	1999-2000	54	32.23	86.8	F	2	Non-Hispanic White	3	10.07	LBXHCY	832	LBXB12			14.1	LBXFOL	242	LBXRBF		2			2	1	TRUE	TRUE	Combinatory	0
2803	1	1999-2000	36	38.89	108.7	F	2	Non-Hispanic White	3	4.89	LBXHCY	525	LBXB12			22.8	LBXFOL	405	LBXRBF	93.3716	2		0	2	0	FALSE	FALSE	None	0
2810	1	1999-2000	45	29.21	91	F	2	Non-Hispanic White	3	8.46	LBXHCY	257	LBXB12			16.7	LBXFOL	409	LBXRBF	45.4244	2		0	2	0	FALSE	FALSE	None	0
2814	1	1999-2000	23	36.71	109.4	F	2	Mexican American	1	6.13	LBXHCY	347	LBXB12			13.6	LBXFOL	167	LBXRBF		2			2	0	FALSE	FALSE	None	0
2815	1	1999-2000	33	18.3	69.6	F	2	Non-Hispanic White	3	5.55	LBXHCY	422	LBXB12			19.7	LBXFOL	244	LBXRBF	2.70782	2		1	2	0	FALSE	FALSE	None	0
2819	1	1999-2000	68	32.24	106.3	F	2	Non-Hispanic White	3	6.83	LBXHCY	335	LBXB12			22	LBXFOL	444	LBXRBF	90.4734	2		0		1	FALSE	FALSE	None	0
2825	1	1999-2000	70	30.55	103.5	F	2	Non-Hispanic White	3	8.82	LBXHCY	461	LBXB12			13.5	LBXFOL	356	LBXRBF		2				1	FALSE	FALSE	None	0
2827	1	1999-2000	37	26.02	87	F	2	Non-Hispanic White	3	7.06	LBXHCY	318	LBXB12			9.5	LBXFOL	279	LBXRBF	18.9174	2		1	2	0	FALSE	FALSE	None	0
2830	1	1999-2000	66	25.19	80.9	F	2	Non-Hispanic Black	4	14.35	LBXHCY	643	LBXB12			15	LBXFOL	413	LBXRBF	13.1988	2		1		1	FALSE	FALSE	None	0
2834	1	1999-2000	52	37.63	111.9	F	2	Non-Hispanic White	3	7.95	LBXHCY	500	LBXB12			6.6	LBXFOL	194	LBXRBF		2			2	1	FALSE	FALSE	None	0
2839	1	1999-2000	18	31.81	97.2	F	2	Mexican American	1	5.21	LBXHCY	2077	LBXB12			8.2	LBXFOL	296	LBXRBF		2			2	0	FALSE	FALSE	None
2843	1	1999-2000	30	24.35	74.2	F	2	Non-Hispanic White	3	11.14	LBXHCY	290	LBXB12			9.7	LBXFOL	221	LBXRBF		2			2	0	FALSE	FALSE	None	0
2844	1	1999-2000	63	31.28	101.7	F	2	Non-Hispanic Black	4	7.53	LBXHCY	964	LBXB12			7.8	LBXFOL	316	LBXRBF	63.2223	2		0		1	FALSE	FALSE	None	0
2850	1	1999-2000	56	36.81	107.5	F	2	Non-Hispanic Black	4	4.96	LBXHCY	762	LBXB12			6.5	LBXFOL	221	LBXRBF		2			2	1	FALSE	FALSE	None	0
2855	1	1999-2000	66	23.75	76.9	F	2	Non-Hispanic White	3	10.88	LBXHCY	1091	LBXB12			45.6	LBXFOL	557	LBXRBF		2				1	FALSE	FALSE	None	1
2859	1	1999-2000	28	34.02	100.7	F	2	Non-Hispanic White	3	4.31	LBXHCY	374	LBXB12			14.7	LBXFOL	325	LBXRBF		2			2	0	FALSE	FALSE	None	0
2860	1	1999-2000	48	26.14	95.9	F	2	Non-Hispanic White	3	5.61	LBXHCY	520	LBXB12			10.4	LBXFOL	400	LBXRBF	83.3723	2		0	2	1	FALSE	TRUE	P4 alone	0
2862	1	1999-2000	50	38.39	107	F	2	Non-Hispanic White	3	7.73	LBXHCY	610	LBXB12			12.1	LBXFOL	247	LBXRBF	88.6935	2		0	2	1	FALSE	FALSE	None	0
2864	1	1999-2000	71	29.24	96.5	F	2	Mexican American	1	4.95	LBXHCY	520	LBXB12			26.1	LBXFOL	379	LBXRBF	59.8285	2		0		1	FALSE	FALSE	None	0
2890	1	1999-2000	35	29.44	85.3	F	2	Non-Hispanic White	3	4.62	LBXHCY	424	LBXB12			20.2	LBXFOL	378	LBXRBF		2			2	0	FALSE	FALSE	None	0
2892	1	1999-2000	34	28.57	92	F	2	Non-Hispanic White	3	5.83	LBXHCY	537	LBXB12			14.3	LBXFOL	448	LBXRBF		2			2	0	FALSE	FALSE	None	0
2895	1	1999-2000	76	24.57	94.7	F	2	Mexican American	1	11.25	LBXHCY	351	LBXB12			9.5	LBXFOL	214	LBXRBF		2				1	FALSE	FALSE	None	1
2898	1	1999-2000	32	29.36	89.5	F	2	Other Hispanic	2	6.55	LBXHCY	472	LBXB12			14.6	LBXFOL	251	LBXRBF	44.9825	2		0	2	0	FALSE	FALSE	None	0
2899	1	1999-2000	56	40.71	123.5	F	2	Non-Hispanic White	3	9.46	LBXHCY	358	LBXB12			9.6	LBXFOL	300	LBXRBF	97.4822	2		0	2	1	FALSE	FALSE	None	0
2900	1	1999-2000	18	37.33	106.2	F	2	Mexican American	1	5.05	LBXHCY	713	LBXB12			15.3	LBXFOL	214	LBXRBF	86.2492	2		0	2	0	FALSE	FALSE	None
2906	1	1999-2000	66	28.77	92	F	2	Non-Hispanic Black	4	8.01	LBXHCY	740	LBXB12			16.8	LBXFOL	223	LBXRBF		2				1	FALSE	FALSE	None	0
2917	1	1999-2000	51	24.36	82.1	F	2	Non-Hispanic White	3	9.98	LBXHCY	304	LBXB12			16.6	LBXFOL	327	LBXRBF	9.32071	2		1	2	1	FALSE	FALSE	None	0
2921	1	1999-2000	24	20.17	67.4	F	2	Other race/multi-racial	5	7.29	LBXHCY	548	LBXB12			21	LBXFOL	254	LBXRBF		2			2	0	FALSE	FALSE	None	0
2923	1	1999-2000	32	29.73	98.3	F	2	Mexican American	1	5.43	LBXHCY	750	LBXB12			9.9	LBXFOL	331	LBXRBF		2			2	0	FALSE	FALSE	None	0
3035	1	1999-2000	69	30.18	96.2	F	2	Non-Hispanic White	3	6.36	LBXHCY	814	LBXB12			8.9	LBXFOL	701	LBXRBF	52.5364	2		0		1	TRUE	FALSE	E2 alone	0
3039	1	1999-2000	56	35.42	107.5	F	2	Mexican American	1	5.93	LBXHCY	661	LBXB12			18.4	LBXFOL	213	LBXRBF		2			2	1	FALSE	FALSE	None	0
3040	1	1999-2000	20	38.15	120.6	F	2	Non-Hispanic White	3	5.23	LBXHCY	808	LBXB12			9.7	LBXFOL	264	LBXRBF	93.7845	2		0	2	0	FALSE	FALSE	None	0
3043	1	1999-2000	53	42.51	107.4	F	2	Mexican American	1	7.18	LBXHCY	530	LBXB12			14.5	LBXFOL	226	LBXRBF	89.8186	2		0	2	1	FALSE	FALSE	None	0
3045	1	1999-2000	73	38.77	120.2	F	2	Non-Hispanic Black	4	9.94	LBXHCY	633	LBXB12			12.8	LBXFOL	214	LBXRBF	91.2559	2		0		1	FALSE	FALSE	None	0
3047	1	1999-2000	19	18.61	67	F	2	Non-Hispanic White	3	4.76	LBXHCY	668	LBXB12			11.7	LBXFOL	301	LBXRBF		2			2	0	FALSE	FALSE	None
3053	1	1999-2000	31	23.85	77.7	F	2	Non-Hispanic Black	4	4.15	LBXHCY	954	LBXB12			69.6	LBXFOL	319	LBXRBF	11.3879	2		1	2	0	FALSE	FALSE	None	0
3054	1	1999-2000	68	27.4	109.3	F	2	Non-Hispanic White	3	11.27	LBXHCY	221	LBXB12			13.9	LBXFOL	378	LBXRBF	80.3711	2		0		1	FALSE	FALSE	None	0
3055	1	1999-2000	47	24.04	86.9	F	2	Non-Hispanic Black	4	6.5	LBXHCY	458	LBXB12			18	LBXFOL	308	LBXRBF		2			2	0	FALSE	FALSE	None	0
3062	1	1999-2000	25	45.29	118.2	F	2	Non-Hispanic Black	4	8.92	LBXHCY	404	LBXB12			5.6	LBXFOL	302	LBXRBF	97.1584	2		0	2	0	TRUE	TRUE	Combinatory	0
3066	1	1999-2000	38	36.7	103	F	2	Non-Hispanic White	3	8.19	LBXHCY	406	LBXB12			5.2	LBXFOL	151	LBXRBF	66.23	2		0	2	0	FALSE	FALSE	None	0
3073	1	1999-2000	18	27.7	90	F	2	Mexican American	1	6.11	LBXHCY	472	LBXB12			13.9	LBXFOL	312	LBXRBF		2			2	0	FALSE	FALSE	None
3075	1	1999-2000	85	30.31	106.8	F	2	Non-Hispanic White	3	7.75	LBXHCY	237	LBXB12			18.3	LBXFOL	292	LBXRBF	79.2456	2		0		1	FALSE	FALSE	None	0
3077	1	1999-2000	19	21.96	82.4	F	2	Mexican American	1	5.39	LBXHCY	456	LBXB12			15.5	LBXFOL	258	LBXRBF		2			2	0	TRUE	TRUE	Combinatory
3087	1	1999-2000	33	57.55	128.6	F	2	Non-Hispanic Black	4	8.11	LBXHCY	280	LBXB12			9.6	LBXFOL	134	LBXRBF		2			2	0	FALSE	FALSE	None	0
3089	1	1999-2000	67	42.35	126.5	F	2	Non-Hispanic White	3	8.84	LBXHCY	617	LBXB12			27.1	LBXFOL	518	LBXRBF		2				1	FALSE	FALSE	None	0
3093	1	1999-2000	75	22.75	84	F	2	Non-Hispanic Black	4	10.08	LBXHCY	712	LBXB12			8.6	LBXFOL	178	LBXRBF	24.1074	2		1		1	FALSE	FALSE	None	0
3097	1	1999-2000	24	26.79	79	F	2	Non-Hispanic White	3	5.47	LBXHCY	293	LBXB12			7	LBXFOL	219	LBXRBF		2			2	0	FALSE	FALSE	None	0
3098	1	1999-2000	68	21.61	69.5	F	2	Non-Hispanic White	3	4.91	LBXHCY	912	LBXB12			22.8	LBXFOL	371	LBXRBF	9.67195	2		1		1	TRUE	FALSE	E2 alone	0
3106	1	1999-2000	20	24.91	85.3	F	2	Non-Hispanic White	3	5.85	LBXHCY	745	LBXB12			13.8	LBXFOL	234	LBXRBF		2			2	0	FALSE	FALSE	None	0
3112	1	1999-2000	70	19.78	74.5	F	2	Non-Hispanic White	3	9.49	LBXHCY	487	LBXB12			16.7	LBXFOL	313	LBXRBF	3.82444	2		1		1	FALSE	FALSE	None	0
3120	1	1999-2000	48	23.18	76.3	F	2	Non-Hispanic White	3	6.31	LBXHCY	861	LBXB12			28.8	LBXFOL	425	LBXRBF	6.21778	2		1	2	1	FALSE	FALSE	None	0
3122	1	1999-2000	78	30.6	102	F	2	Non-Hispanic White	3	9.09	LBXHCY	556	LBXB12			35.4	LBXFOL	296	LBXRBF		2				1	FALSE	FALSE	None	0
3130	1	1999-2000	35	30.14	91	F	2	Non-Hispanic Black	4	4.42	LBXHCY	596	LBXB12			15.3	LBXFOL	243	LBXRBF		2			2	0	FALSE	FALSE	None	0
3133	1	1999-2000	47	41.21	120.3	F	2	Non-Hispanic Black	4	4.39	LBXHCY	398	LBXB12			3.3	LBXFOL	182	LBXRBF		2			2	0	FALSE	FALSE	None	0
3143	1	1999-2000	40	37.54	107	F	2	Non-Hispanic Black	4	5.94	LBXHCY	192	LBXB12			7.7	LBXFOL	206	LBXRBF		2			2	0	FALSE	FALSE	None	0
3144	1	1999-2000	24	31.74	90.5	F	2	Non-Hispanic Black	4	4.38	LBXHCY	687	LBXB12			6.3	LBXFOL	144	LBXRBF		2			2	0	FALSE	FALSE	None	0
3148	1	1999-2000	35	37.7		F	2	Non-Hispanic White	3	6.48	LBXHCY	263	LBXB12			8.2	LBXFOL	172	LBXRBF		2			2	1	FALSE	FALSE	None	0
3152	1	1999-2000	31	29.66	93.1	F	2	Non-Hispanic Black	4	4	LBXHCY	438	LBXB12			11.3	LBXFOL	217	LBXRBF	20.0046	2		1	2	0	FALSE	FALSE	None	0
3153	1	1999-2000	49	29.12	94	F	2	Non-Hispanic Black	4	5.67	LBXHCY	126	LBXB12			16.1	LBXFOL	260	LBXRBF		2			2	0	FALSE	FALSE	None	0
3156	1	1999-2000	18	28.81	90.7	F	2	Mexican American	1	5.25	LBXHCY	775	LBXB12			12.4	LBXFOL	422	LBXRBF	44.0429	2		0	2	0	FALSE	FALSE	None
3158	1	1999-2000	18	19.53	78.9	F	2	Mexican American	1	4.72	LBXHCY	559	LBXB12			7	LBXFOL	144	LBXRBF		2			2	0	FALSE	FALSE	None
3161	1	1999-2000	39	28.1		F	2	Non-Hispanic Black	4	5.23	LBXHCY	945	LBXB12			18.4	LBXFOL	328	LBXRBF		2			2	0	FALSE	FALSE	None	0
3165	1	1999-2000	31	20.75	73.5	F	2	Non-Hispanic White	3	8.14	LBXHCY	324	LBXB12			9.9	LBXFOL	400	LBXRBF		2			2	0	FALSE	FALSE	None	0
3185	1	1999-2000	47	35.24	90.8	F	2	Non-Hispanic White	3	6.7	LBXHCY	423	LBXB12			8.3	LBXFOL	347	LBXRBF		2			2	0	FALSE	FALSE	None	0
3190	1	1999-2000	69	36.34	105.3	F	2	Non-Hispanic White	3	11.48	LBXHCY	618	LBXB12			9.6	LBXFOL	214	LBXRBF	75.5554	2		0		1	FALSE	FALSE	None	0
3192	1	1999-2000	50	22.13	86.3	F	2	Non-Hispanic White	3	6.81	LBXHCY	751	LBXB12			22.2	LBXFOL	326	LBXRBF	28.4181	2		1	2	1	FALSE	FALSE	None	0
3193	1	1999-2000	65	25.9	97.8	F	2	Non-Hispanic White	3	5.79	LBXHCY	814	LBXB12			24.6	LBXFOL	445	LBXRBF		2				1	TRUE	FALSE	E2 alone	0
3196	1	1999-2000	32	28.26	83.2	F	2	Non-Hispanic White	3	7.79	LBXHCY	265	LBXB12			4	LBXFOL	317	LBXRBF	22.8868	2		1	2	0	FALSE	FALSE	None	0
3197	1	1999-2000	46	22.6	80.2	F	2	Non-Hispanic White	3	5.78	LBXHCY	505	LBXB12			16.8	LBXFOL	420	LBXRBF	14.9792	2		1	2	0	FALSE	FALSE	None	0
3205	1	1999-2000	69	24.73	78.9	F	2	Non-Hispanic White	3	12.3	LBXHCY	401	LBXB12			18.3	LBXFOL	291	LBXRBF		2				1	FALSE	FALSE	None	0
3206	1	1999-2000	46	35.14	105.2	F	2	Non-Hispanic White	3	6.86	LBXHCY	571	LBXB12			15.6	LBXFOL	419	LBXRBF	95.7087	2		0	2	1	FALSE	FALSE	None	0
3208	1	1999-2000	18	25.59	85	F	2	Non-Hispanic White	3	6.04	LBXHCY	417	LBXB12			13.8	LBXFOL	340	LBXRBF		2			2	0	FALSE	FALSE	None
3210	1	1999-2000	64	26.36	80.5	F	2	Non-Hispanic White	3	5.7	LBXHCY	634	LBXB12			21.8	LBXFOL	354	LBXRBF		2				1	TRUE	TRUE	Combinatory	0
3212	1	1999-2000	65	26.46	84.5	F	2	Non-Hispanic White	3	7.18	LBXHCY	404	LBXB12			29.9	LBXFOL	464	LBXRBF	42.4975	2		0		1	FALSE	FALSE	None	0
3215	1	1999-2000	55	32.37	104.5	F	2	Non-Hispanic Black	4	12.41	LBXHCY	510	LBXB12			10.4	LBXFOL	167	LBXRBF	49.8992	2		0	2	1	TRUE	FALSE	E2 alone	0
3216	1	1999-2000	41	27.85	89.7	F	2	Non-Hispanic Black	4	7.98	LBXHCY	330	LBXB12			7.8	LBXFOL	178	LBXRBF	23.6949	2		1	2	0	FALSE	FALSE	None	0
3222	1	1999-2000	40	24.64	78	F	2	Non-Hispanic White	3	4.98	LBXHCY	1098	LBXB12			17.1	LBXFOL	506	LBXRBF		2			2	0	FALSE	FALSE	None	0
3223	1	1999-2000	58	36.89	116.2	F	2	Non-Hispanic White	3	6.49	LBXHCY	669	LBXB12			22.7	LBXFOL	408	LBXRBF		2			2	1	FALSE	FALSE	None	0
3229	1	1999-2000	36	41.34	122.5	F	2	Mexican American	1	7.17	LBXHCY	519	LBXB12			13.5	LBXFOL	263	LBXRBF		2			2	0	FALSE	FALSE	None	0
3232	1	1999-2000	39	26.64	88.2	F	2	Non-Hispanic Black	4	8.62	LBXHCY	660	LBXB12			9.7	LBXFOL	130	LBXRBF		2			2	0	FALSE	FALSE	None	0
3233	1	1999-2000	40	66.44	147.7	F	2	Non-Hispanic Black	4	4.42	LBXHCY	463	LBXB12			6.7	LBXFOL	192	LBXRBF	99.9734	2		0	2	0	FALSE	FALSE	None	0
3243	1	1999-2000	43	28.99	100.5	F	2	Mexican American	1	7.3	LBXHCY	356	LBXB12			9	LBXFOL	157	LBXRBF	73.7376	2		0	2	1	FALSE	FALSE	None	0
3244	1	1999-2000	43	22.39	80.3	F	2	Non-Hispanic Black	4	5.58	LBXHCY	458	LBXB12			10.7	LBXFOL	131	LBXRBF	11.2375	2		1	2	0	FALSE	FALSE	None	0
3245	1	1999-2000	49	34.39	122.7	F	2	Non-Hispanic Black	4	8.74	LBXHCY	1102	LBXB12			14.7	LBXFOL	214	LBXRBF		2			2	1	FALSE	FALSE	None	0
3256	1	1999-2000	65	31.03	89.1	F	2	Mexican American	1	6.67	LBXHCY							457	LBXRBF						1	FALSE	FALSE	None	1
3258	1	1999-2000	72	38.27	115.7	F	2	Mexican American	1	7.32	LBXHCY	871	LBXB12			15.7	LBXFOL	286	LBXRBF	98.5092	2		0		1	FALSE	FALSE	None	0
3262	1	1999-2000	42	23.68	81.8	F	2	Non-Hispanic Black	4	5.1	LBXHCY	842	LBXB12			16.1	LBXFOL	355	LBXRBF	13.7057	2		1	2	0	FALSE	FALSE	None	0
3264	1	1999-2000	41	24.75	91.3	F	2	Non-Hispanic White	3	7.77	LBXHCY	635	LBXB12			18.1	LBXFOL	248	LBXRBF	22.7287	2		1	2	1	FALSE	FALSE	None	0
3271	1	1999-2000	19	19.47	61.8	F	2	Non-Hispanic Black	4	5.21	LBXHCY	566	LBXB12			5.5	LBXFOL	268	LBXRBF	2.68895	2		1	2	0	FALSE	FALSE	None
3273	1	1999-2000	56	28.18	96.8	F	2	Non-Hispanic Black	4	10.13	LBXHCY	328	LBXB12			18.2	LBXFOL	351	LBXRBF	86.9087	2		0	2	1	FALSE	FALSE	None	0
3274	1	1999-2000	50	48.08	136	F	2	Other race/multi-racial	5	8.57	LBXHCY	293	LBXB12			17.1	LBXFOL	230	LBXRBF		2			2	1	FALSE	FALSE	None	0
3275	1	1999-2000	63	28.1	95.3	F	2	Mexican American	1	5.86	LBXHCY	455	LBXB12			32.1	LBXFOL	397	LBXRBF	58.1121	2		0		1	TRUE	FALSE	E2 alone	0
3276	1	1999-2000	51	26.03	92.1	F	2	Non-Hispanic Black	4	5.7	LBXHCY	646	LBXB12			16.7	LBXFOL	259	LBXRBF	23.1699	2		1	2	1	FALSE	FALSE	None	0
3285	1	1999-2000	19	33.59	113.1	F	2	Mexican American	1	5.88	LBXHCY	318	LBXB12			11.4	LBXFOL	191	LBXRBF	83.241	2		0	2	0	FALSE	FALSE	None
3289	1	1999-2000	34	23.32	77.5	F	2	Other Hispanic	2	4.46	LBXHCY	455	LBXB12			12.1	LBXFOL	208	LBXRBF	9.76594	2		1	2	0	FALSE	FALSE	None	0
3291	1	1999-2000	80	26.73	86.1	F	2	Non-Hispanic White	3	11.98	LBXHCY	120	LBXB12			12.6	LBXFOL	179	LBXRBF	26.2843	2		1		1	FALSE	FALSE	None	0
3293	1	1999-2000	60	35	115.8	F	2	Non-Hispanic Black	4	6.68	LBXHCY	880	LBXB12			10.8	LBXFOL	260	LBXRBF	93.1759	2		0		1	FALSE	FALSE	None	1
3294	1	1999-2000	43	36.11	109.4	F	2	Non-Hispanic Black	4	8.02	LBXHCY	286	LBXB12			5.2	LBXFOL	138	LBXRBF		2			2	1	FALSE	FALSE	None	0
3296	1	1999-2000	74	29.93	96.2	F	2	Non-Hispanic Black	4	9.08	LBXHCY	721	LBXB12			14.4	LBXFOL	237	LBXRBF		2				1	FALSE	FALSE	None	0
3305	1	1999-2000	76	34.22	101.6	F	2	Non-Hispanic White	3	15.08	LBXHCY	406	LBXB12			10.9	LBXFOL	392	LBXRBF		2				1	FALSE	FALSE	None	0
3316	1	1999-2000	22	20	78	F	2	Non-Hispanic White	3	5.21	LBXHCY	412	LBXB12			16.2	LBXFOL	305	LBXRBF		2			2	0	FALSE	FALSE	None	0
3317	1	1999-2000	24	29.68	100.5	F	2	Non-Hispanic White	3	6.39	LBXHCY	258	LBXB12			8.9	LBXFOL	140	LBXRBF		2			2	0	FALSE	FALSE	None	0
3318	1	1999-2000	39	21.99	83.6	F	2	Non-Hispanic Black	4	7.44	LBXHCY	484	LBXB12			5	LBXFOL	189	LBXRBF		2			2	0	FALSE	FALSE	None	0
3326	1	1999-2000	41	24.29	87.5	F	2	Non-Hispanic White	3	6.71	LBXHCY	342	LBXB12			16.1	LBXFOL	248	LBXRBF		2			2	0	FALSE	FALSE	None	0
3333	1	1999-2000	80	33.59	106.7	F	2	Non-Hispanic White	3	8.08	LBXHCY	1914	LBXB12			28.6	LBXFOL	486	LBXRBF	90.5657	2		0		1	FALSE	FALSE	None	0
3336	1	1999-2000	20	21.42	69.7	F	2	Non-Hispanic White	3	8.73	LBXHCY	330	LBXB12			20.2	LBXFOL	401	LBXRBF	10.4182	2		1	2	0	TRUE	TRUE	Combinatory	0
3339	1	1999-2000	35	20.75	83.6	F	2	Non-Hispanic White	3	6.14	LBXHCY	406	LBXB12			17.5	LBXFOL	239	LBXRBF		2			2	0	FALSE	FALSE	None	0
3345	1	1999-2000	81	21.58	86.5	F	2	Non-Hispanic White	3	9.56	LBXHCY	812	LBXB12			28	LBXFOL	484	LBXRBF	17.1913	2		1		1	FALSE	FALSE	None	0
3348	1	1999-2000	73	21.13	79.7	F	2	Non-Hispanic White	3	11.92	LBXHCY	960	LBXB12			42.2	LBXFOL	1012	LBXRBF		2				1	TRUE	TRUE	Combinatory	0
3355	1	1999-2000	44	39.24	107.7	F	2	Non-Hispanic White	3	4.54	LBXHCY	362	LBXB12			13.1	LBXFOL	391	LBXRBF	91.0687	2		0	2	0	FALSE	FALSE	None	0
3410	1	1999-2000	62	23.88	85	F	2	Non-Hispanic White	3	5.72	LBXHCY	681	LBXB12			26.2	LBXFOL	531	LBXRBF	28.3598	2		1		1	FALSE	FALSE	None	0
3415	1	1999-2000	43	41.62	135.6	F	2	Mexican American	1	7.35	LBXHCY	445	LBXB12			9.8	LBXFOL	378	LBXRBF		2			2	1	TRUE	FALSE	E2 alone	0
3417	1	1999-2000	37	24.25	82.8	F	2	Mexican American	1	5.9	LBXHCY	690	LBXB12			7.9	LBXFOL	406	LBXRBF		2			2	0	FALSE	FALSE	None	0
3423	1	1999-2000	61	44.77	121.5	F	2	Non-Hispanic Black	4	6.91	LBXHCY	764	LBXB12			9.2	LBXFOL	224	LBXRBF	95.9981	2		0		1	FALSE	FALSE	None	0
3436	1	1999-2000	63	32.13	112	F	2	Mexican American	1	7.13	LBXHCY	304	LBXB12			7.8	LBXFOL	174	LBXRBF	88.504	2		0		1	FALSE	FALSE	None	0
3439	1	1999-2000	24	21.7	73.7	F	2	Non-Hispanic White	3	5.36	LBXHCY	706	LBXB12			16.8	LBXFOL	223	LBXRBF	3.04335	2		1	2	0	FALSE	FALSE	None	0
3440	1	1999-2000	19	22.24	76.4	F	2	Other Hispanic	2	4.89	LBXHCY	383	LBXB12			61.7	LBXFOL	304	LBXRBF	4.78009	2		1	2	0	TRUE	TRUE	Combinatory
3450	1	1999-2000	85	25.86	95.8	F	2	Mexican American	1	10.84	LBXHCY	2789	LBXB12			18.9	LBXFOL	462	LBXRBF	29.8663	2		1		1	FALSE	FALSE	None	1
3452	1	1999-2000	19	28.32	89.4	F	2	Mexican American	1	6.88	LBXHCY	317	LBXB12			11.1	LBXFOL	180	LBXRBF	36.9942	2		0	2	0	FALSE	FALSE	None
3456	1	1999-2000	19	28.06	81.3	F	2	Mexican American	1	6.41	LBXHCY	200	LBXB12			9.2	LBXFOL	214	LBXRBF	23.9436	2		1	2	0	FALSE	FALSE	None
3459	1	1999-2000	43	31.92	97.2	F	2	Other Hispanic	2	7.11	LBXHCY	543	LBXB12			3.3	LBXFOL	191	LBXRBF	69.8737	2		0	2	0	FALSE	FALSE	None	0
3462	1	1999-2000	65	29.8	90.4	F	2	Mexican American	1	11.81	LBXHCY	635	LBXB12			15.9	LBXFOL	376	LBXRBF	62.7516	2		0		1	FALSE	FALSE	None	0
3469	1	1999-2000	64	27.83	102.2	F	2	Non-Hispanic White	3	9.64	LBXHCY	357	LBXB12			34.4	LBXFOL	485	LBXRBF	58.7361	2		0		1	FALSE	FALSE	None	0
3470	1	1999-2000	20	20.49	77.5	F	2	Mexican American	1	4.55	LBXHCY	541	LBXB12			11.6	LBXFOL	259	LBXRBF	16.9153	2		1	2	0	FALSE	FALSE	None	0
3472	1	1999-2000	19	24.48	73.5	F	2	Mexican American	1	4.84	LBXHCY	536	LBXB12			22	LBXFOL	268	LBXRBF	7.47542	2		1	2	0	FALSE	FALSE	None
3473	1	1999-2000	18	38.5	115.8	F	2	Non-Hispanic Black	4	6.36	LBXHCY	292	LBXB12			5.2	LBXFOL	177	LBXRBF		2			2	0	FALSE	FALSE	None
3480	1	1999-2000	19	32.3	92.6	F	2	Non-Hispanic White	3	5.05	LBXHCY	337	LBXB12			7.4	LBXFOL	169	LBXRBF		2			2	0	FALSE	FALSE	None
3482	1	1999-2000	69	26.45	94.2	F	2	Mexican American	1	16.24	LBXHCY	167	LBXB12			14.5	LBXFOL	182	LBXRBF		2				1	FALSE	FALSE	None	0
3489	1	1999-2000	70	34.5	116.4	F	2	Mexican American	1	10.74	LBXHCY	358	LBXB12			12.3	LBXFOL	209	LBXRBF	87.4988	2		0		1	FALSE	FALSE	None	0
3504	1	1999-2000	79	25.31	96.7	F	2	Non-Hispanic Black	4	9.9	LBXHCY	302	LBXB12			18.7	LBXFOL	219	LBXRBF		2				1	FALSE	FALSE	None	0
3509	1	1999-2000	40	33.19	102.6	F	2	Mexican American	1	5.71	LBXHCY	505	LBXB12			14.6	LBXFOL	221	LBXRBF	79.1073	2		0	2	0	FALSE	FALSE	None	0
3513	1	1999-2000	40	24.22	81.4	F	2	Mexican American	1	7.48	LBXHCY	605	LBXB12			25.9	LBXFOL	334	LBXRBF		2			2	0	FALSE	FALSE	None	0
3523	1	1999-2000	61	47.46	135.5	F	2	Mexican American	1	4.49	LBXHCY	770	LBXB12			18.5	LBXFOL	339	LBXRBF	99.4487	2		0		1	FALSE	FALSE	None
3531	1	1999-2000	46	20.66	65.7	F	2	Non-Hispanic White	3	7.48	LBXHCY	573	LBXB12			12.4	LBXFOL	229	LBXRBF	2.21072	2		1	2	0	FALSE	FALSE	None	0
3545	1	1999-2000	66	24.29	83.1	F	2	Non-Hispanic White	3	12.39	LBXHCY	358	LBXB12			12.1	LBXFOL	300	LBXRBF		2				1	FALSE	FALSE	None	0
3546	1	1999-2000	19	46.21	119.2	F	2	Non-Hispanic Black	4	5.04	LBXHCY	922	LBXB12			13.5	LBXFOL	237	LBXRBF	97.1845	2		0	2	0	FALSE	FALSE	None
3547	1	1999-2000	69	32.47	112.1	F	2	Mexican American	1	10.81	LBXHCY	513	LBXB12			9.7	LBXFOL	242	LBXRBF	79.3934	2		0		1	FALSE	FALSE	None
3565	1	1999-2000	38	49.09		F	2	Non-Hispanic Black	4	7.26	LBXHCY	438	LBXB12			11.2	LBXFOL	200	LBXRBF		2			2	0	FALSE	FALSE	None	0
3566	1	1999-2000	67	25.36	83.7	F	2	Other Hispanic	2	6.86	LBXHCY	655	LBXB12			10.8	LBXFOL	251	LBXRBF		2				1	FALSE	FALSE	None	0
3581	1	1999-2000	20	44.64	107.7	F	2	Non-Hispanic Black	4	8.12	LBXHCY	476	LBXB12			7.1	LBXFOL	165	LBXRBF		2			2	0	FALSE	FALSE	None	0
3584	1	1999-2000	78	26.93	91.5	F	2	Non-Hispanic White	3	10.72	LBXHCY	361	LBXB12			13.7	LBXFOL	250	LBXRBF		2				1	FALSE	FALSE	None	0
3596	1	1999-2000	48	31.21	99.4	F	2	Non-Hispanic Black	4	3.49	LBXHCY	463	LBXB12			12.1	LBXFOL	194	LBXRBF	64.2984	2		0	2	1	TRUE	TRUE	Combinatory	0
3606	1	1999-2000	43	22.39	80.3	F	2	Non-Hispanic White	3	6.79	LBXHCY	263	LBXB12			14	LBXFOL	217	LBXRBF		2			2	0	FALSE	FALSE	None	0
3614	1	1999-2000	62	32.28	100	F	2	Other Hispanic	2	9.8	LBXHCY	298	LBXB12			12.5	LBXFOL	257	LBXRBF		2				1	FALSE	FALSE	None	0
3619	1	1999-2000	23	21.33	75.7	F	2	Non-Hispanic Black	4	4.25	LBXHCY	951	LBXB12			9.1	LBXFOL	108	LBXRBF	5.92971	2		1	2	0	FALSE	FALSE	None	0
3620	1	1999-2000	19	30.72	93.4	F	2	Other Hispanic	2	4.51	LBXHCY	330	LBXB12			11.1	LBXFOL	246	LBXRBF	44.9116	2		0	2	0	FALSE	FALSE	None
5195	1	1999-2000	74	30.67	103	F	2	Mexican American	1	10.31	LBXHCY	315	LBXB12			31.4	LBXFOL	436	LBXRBF	66.1702	2		0		1	FALSE	FALSE	None	1
5198	1	1999-2000	50	30.74	93.9	F	2	Other Hispanic	2	7.06	LBXHCY	434	LBXB12			6.2	LBXFOL	270	LBXRBF	46.3195	2		0	2	0	FALSE	FALSE	None	0
5208	1	1999-2000	33	39.59	115.2	F	2	Non-Hispanic White	3	5.54	LBXHCY	543	LBXB12			5.9	LBXFOL	157	LBXRBF		2			2	0	FALSE	FALSE	None	0
5210	1	1999-2000	39	17.86	61.2	F	2	Non-Hispanic White	3	6.04	LBXHCY	233	LBXB12			13.1	LBXFOL	223	LBXRBF		2			2	0	TRUE	TRUE	Combinatory	0
5215	1	1999-2000	22	40.5	109.5	F	2	Mexican American	1	5.03	LBXHCY	402	LBXB12			14.8	LBXFOL				2			2	0	FALSE	FALSE	None	0
5217	1	1999-2000	40	25.76	80.8	F	2	Non-Hispanic White	3	12.25	LBXHCY	289	LBXB12			2.9	LBXFOL	76	LBXRBF	16.8291	2		1	2	0	FALSE	FALSE	None	0
5219	1	1999-2000	35	29.37	106.1	F	2	Non-Hispanic Black	4	4.89	LBXHCY	469	LBXB12			38.2	LBXFOL	359	LBXRBF		2			2	1	FALSE	FALSE	None	0
5222	1	1999-2000	71	34.46	99.8	F	2	Non-Hispanic Black	4	9.72	LBXHCY	761	LBXB12			20	LBXFOL	358	LBXRBF	66.2596	2		0		1	FALSE	FALSE	None	0
5225	1	1999-2000	80	25.39	77.7	F	2	Non-Hispanic White	3	9.25	LBXHCY	906	LBXB12			9.2	LBXFOL	338	LBXRBF		2				1	FALSE	FALSE	None	1
5229	1	1999-2000	64	34.04	110.7	F	2	Mexican American	1	7.91	LBXHCY	626	LBXB12			11.1	LBXFOL	261	LBXRBF		2				1	FALSE	FALSE	None	0
5230	1	1999-2000	55	26.45	96.5	F	2	Non-Hispanic White	3	7.23	LBXHCY	299	LBXB12			18.2	LBXFOL	297	LBXRBF		2			2	1	FALSE	FALSE	None	0
5234	1	1999-2000	44	24.68	81.3	F	2	Non-Hispanic White	3	6.03	LBXHCY	952	LBXB12			30.2	LBXFOL	320	LBXRBF	12.5204	2		1	2	1	FALSE	FALSE	None	0
5235	1	1999-2000	70	38.51	122	F	2	Non-Hispanic Black	4	7.13	LBXHCY	212	LBXB12			10.5	LBXFOL	250	LBXRBF	92.356	2		0		1	FALSE	FALSE	None	0
5236	1	1999-2000	55	36.97	114.6	F	2	Non-Hispanic White	3	13.51	LBXHCY	235	LBXB12			7.8	LBXFOL	177	LBXRBF		2			2	1	FALSE	FALSE	None	0
5238	1	1999-2000	79	27.45	101	F	2	Non-Hispanic White	3	8.59	LBXHCY	630	LBXB12			35.7	LBXFOL	650	LBXRBF		2				1	FALSE	FALSE	None	0
5240	1	1999-2000	70	39.33	112.2	F	2	Non-Hispanic Black	4	10.1	LBXHCY	398	LBXB12			44	LBXFOL	200	LBXRBF	96.3612	2		0		1	FALSE	FALSE	None	1
5247	1	1999-2000	48	26.46	89.1	F	2	Mexican American	1	6.8	LBXHCY	470	LBXB12			12.9	LBXFOL	226	LBXRBF		2			2	0	FALSE	FALSE	None	0
5261	1	1999-2000	37	20.7	65.9	F	2	Non-Hispanic Black	4	7.89	LBXHCY	613	LBXB12			6.7	LBXFOL	379	LBXRBF	1.51313	2		1	2	0	FALSE	FALSE	None	0
5265	1	1999-2000	81	30.82	117.8	F	2	Non-Hispanic White	3	11.12	LBXHCY	332	LBXB12			6.5	LBXFOL	182	LBXRBF	98.039	2		0		1	FALSE	FALSE	None	0
5273	1	1999-2000	41	24.97	82.6	F	2	Non-Hispanic White	3	4.93	LBXHCY	308	LBXB12			13.3	LBXFOL	258	LBXRBF	13.8859	2		1	2	0	FALSE	FALSE	None	0
5274	1	1999-2000	77	33.12	100.5	F	2	Mexican American	1	16.24	LBXHCY	586	LBXB12			27.2	LBXFOL	582	LBXRBF		2				1	FALSE	FALSE	None	1
5282	1	1999-2000	48	25.76	85.1	F	2	Non-Hispanic White	3	8.89	LBXHCY	419	LBXB12			18.6	LBXFOL	319	LBXRBF		2			2	1	FALSE	FALSE	None	0
5284	1	1999-2000	70	30.08	97	F	2	Non-Hispanic White	3	8.36	LBXHCY	581	LBXB12			23.9	LBXFOL	364	LBXRBF		2				1	FALSE	FALSE	None	0
5294	1	1999-2000	54	29.77	96.5	F	2	Non-Hispanic Black	4	8.83	LBXHCY	694	LBXB12			14	LBXFOL	512	LBXRBF	44.8996	2		0	2	1	FALSE	FALSE	None	0
5295	1	1999-2000	70	24.6	74.6	F	2	Mexican American	1	10.26	LBXHCY	530	LBXB12			6	LBXFOL	471	LBXRBF	7.61408	2		1		1	FALSE	FALSE	None	0
5296	1	1999-2000	19	32.01	95.7	F	2	Other Hispanic	2	5.58	LBXHCY	618	LBXB12			14.8	LBXFOL	415	LBXRBF	69.6759	2		0	2	0	FALSE	FALSE	None
5300	1	1999-2000	21	24.14	83.4	F	2	Mexican American	1	3.84	LBXHCY	490	LBXB12			11.7	LBXFOL	278	LBXRBF		2			2	0	FALSE	FALSE	None	0
5305	1	1999-2000	35	20.37	76.3	F	2	Non-Hispanic Black	4	3.55	LBXHCY	690	LBXB12			9.6	LBXFOL	181	LBXRBF	2.25261	2		1	2	0	FALSE	FALSE	None	0
5309	1	1999-2000	55	25.28	83.4	F	2	Mexican American	1	6.81	LBXHCY	1170	LBXB12			6.7	LBXFOL	333	LBXRBF	20.8832	2		1	2	1	TRUE	TRUE	Combinatory	0
5314	1	1999-2000	41	32.29	112.8	F	2	Mexican American	1	3.37	LBXHCY	430	LBXB12			14.4	LBXFOL	243	LBXRBF	93.9738	2		0	2	0	FALSE	FALSE	None	0
5320	1	1999-2000	64	23.7	86.3	F	2	Non-Hispanic Black	4	8.15	LBXHCY	658	LBXB12			19.2	LBXFOL	314	LBXRBF		2				1	FALSE	FALSE	None	0
5321	1	1999-2000	76	20.57	70.6	F	2	Mexican American	1	7.88	LBXHCY	721	LBXB12			18.6	LBXFOL	243	LBXRBF	6.77649	2		1		1	FALSE	FALSE	None	0
5323	1	1999-2000	74	22.04	80.5	F	2	Non-Hispanic White	3	10.71	LBXHCY	503	LBXB12			11	LBXFOL	238	LBXRBF	21.7762	2		1		1	TRUE	FALSE	E2 alone	0
5329	1	1999-2000	80	22.06	79.5	F	2	Non-Hispanic White	3	9.11	LBXHCY	506	LBXB12			45.1	LBXFOL	533	LBXRBF	13.3118	2		1		1	TRUE	FALSE	E2 alone	0
5330	1	1999-2000	29	22.78	72.8	F	2	Other race/multi-racial	5	5.2	LBXHCY	658	LBXB12			5.4	LBXFOL	183	LBXRBF	7.64379	2		1	2	0	FALSE	FALSE	None	0
5332	1	1999-2000	70	29.06	93.5	F	2	Other Hispanic	2	8.24	LBXHCY	492	LBXB12			10.8	LBXFOL	243	LBXRBF	59.0533	2		0		1	FALSE	FALSE	None	0
5335	1	1999-2000	41	22.94	80.3	F	2	Mexican American	1	6.41	LBXHCY	349	LBXB12			15	LBXFOL	338	LBXRBF		2			2	0	FALSE	FALSE	None	0
5341	1	1999-2000	52	32.94	107	F	2	Non-Hispanic White	3	12.74	LBXHCY	182	LBXB12			12.9	LBXFOL	286	LBXRBF		2			2	1	FALSE	FALSE	None	0
5344	1	1999-2000	20	23.56	82.3	F	2	Non-Hispanic Black	4	5.79	LBXHCY	396	LBXB12			6.3	LBXFOL	251	LBXRBF	9.45432	2		1	2	0	FALSE	FALSE	None	0
5347	1	1999-2000	53	32.13	106.6	F	2	Mexican American	1	5.07	LBXHCY	468	LBXB12			19.4	LBXFOL	257	LBXRBF	97.457	2		0	2	1	FALSE	FALSE	None	0
5353	1	1999-2000	40	63.91	138.1	F	2	Non-Hispanic Black	4	6.7	LBXHCY	703	LBXB12			6.8	LBXFOL	185	LBXRBF	99.884	2		0	2	0	FALSE	FALSE	None	0
5357	1	1999-2000	29	27.62	98	F	2	Other race/multi-racial	5	5.03	LBXHCY	456	LBXB12			5.5	LBXFOL	142	LBXRBF	60.2989	2		0	2	0	FALSE	FALSE	None	0
5359	1	1999-2000	41	32.34	99.4	F	2	Mexican American	1	5.73	LBXHCY	502	LBXB12			17.8	LBXFOL	301	LBXRBF	77.2811	2		0	2	0	FALSE	FALSE	None	0
5362	1	1999-2000	25	19.73	81.3	F	2	Non-Hispanic White	3	7.91	LBXHCY	585	LBXB12			13.4	LBXFOL	301	LBXRBF		2			2	0	FALSE	FALSE	None	0
5365	1	1999-2000	22	20.73	79.9	F	2	Non-Hispanic White	3	6.83	LBXHCY	557	LBXB12			11.7	LBXFOL	104	LBXRBF	8.49068	2		1	2	0	FALSE	FALSE	None	0
5371	1	1999-2000	81	28.31	103	F	2	Non-Hispanic White	3	13.56	LBXHCY	456	LBXB12			33.2	LBXFOL	596	LBXRBF	70.8943	2		0		1	FALSE	FALSE	None	0
5381	1	1999-2000	19	25.05	80.8	F	2	Mexican American	1	5.35	LBXHCY	785	LBXB12			10.9	LBXFOL	271	LBXRBF	16.7596	2		1	2	0	FALSE	FALSE	None
5383	1	1999-2000	85	30.35	101.6	F	2	Non-Hispanic White	3	11.67	LBXHCY	441	LBXB12			25.4	LBXFOL	533	LBXRBF		2				1	FALSE	FALSE	None	0
5385	1	1999-2000	35	23.84	91.7	F	2	Non-Hispanic Black	4	5.52	LBXHCY	602	LBXB12			10.4	LBXFOL	217	LBXRBF	24.2153	2		1	2	0	FALSE	FALSE	None	0
5390	1	1999-2000	43	29.87	97.1	F	2	Non-Hispanic Black	4	5.76	LBXHCY	558	LBXB12			14.8	LBXFOL	309	LBXRBF		2			2	0	FALSE	FALSE	None	0
5400	1	1999-2000	22	44.3	117	F	2	Non-Hispanic Black	4	4.96	LBXHCY	844	LBXB12			9.3	LBXFOL	237	LBXRBF		2			2	0	FALSE	FALSE	None	0
5401	1	1999-2000	54	30.59	93.4	F	2	Mexican American	1	8.75	LBXHCY	493	LBXB12			9.5	LBXFOL	250	LBXRBF	49.0818	2		0	2	1	FALSE	FALSE	None	0
5404	1	1999-2000	19	28.5	94.2	F	2	Non-Hispanic White	3	5.11	LBXHCY	294	LBXB12			11.7	LBXFOL	299	LBXRBF		2			2	0	TRUE	TRUE	Combinatory
5406	1	1999-2000	44	26.36	81.3	F	2	Non-Hispanic White	3	4.78	LBXHCY	467	LBXB12			9.6	LBXFOL	275	LBXRBF	15.6977	2		1	2	1	FALSE	FALSE	None	0
3628	1	1999-2000	65	33.65	109.4	F	2	Mexican American	1	7.25	LBXHCY	280	LBXB12			19.6	LBXFOL	366	LBXRBF		2				1	FALSE	FALSE	None	0
3631	1	1999-2000	21	20.56	73.7	F	2	Other Hispanic	2	4.58	LBXHCY	550	LBXB12			14.3	LBXFOL	230	LBXRBF		2			2	0	FALSE	FALSE	None	0
3633	1	1999-2000	23	21.61	75.4	F	2	Non-Hispanic White	3	5.6	LBXHCY	326	LBXB12			14.1	LBXFOL	179	LBXRBF	3.89458	2		1	2	0	FALSE	FALSE	None	0
3645	1	1999-2000	28	34.23	90.3	F	2	Non-Hispanic Black	4	4.83	LBXHCY	441	LBXB12			12.8	LBXFOL	206	LBXRBF	38.5502	2		0	2	0	FALSE	FALSE	None	0
3655	1	1999-2000	47	21.47	72.4	F	2	Non-Hispanic Black	4	5.96	LBXHCY	699	LBXB12			12.8	LBXFOL	287	LBXRBF	3.49008	2		1	2	0	FALSE	FALSE	None	0
3659	1	1999-2000	39	23.14	86	F	2	Non-Hispanic White	3	7.72	LBXHCY	566	LBXB12			13.5	LBXFOL	207	LBXRBF		2			2	0	FALSE	FALSE	None	0
3664	1	1999-2000	82	29.42	88.7	F	2	Other Hispanic	2	7.61	LBXHCY	284	LBXB12			11.8	LBXFOL	313	LBXRBF	64.9067	2		0		1	FALSE	FALSE	None	0
3668	1	1999-2000	79	23.47	89.2	F	2	Other Hispanic	2	8.63	LBXHCY	479	LBXB12			13.6	LBXFOL	332	LBXRBF	28.8096	2		1		1	FALSE	FALSE	None	0
3677	1	1999-2000	36	23.51	82.4	F	2	Non-Hispanic White	3	4.01	LBXHCY	483	LBXB12			15.3	LBXFOL	338	LBXRBF		2			2	0	FALSE	FALSE	None	0
3678	1	1999-2000	69	22.39	80	F	2	Mexican American	1	6.91	LBXHCY	651	LBXB12			17.1	LBXFOL	284	LBXRBF	22.4175	2		1		1	FALSE	FALSE	None	0
3687	1	1999-2000	57	33.85	106.3	F	2	Non-Hispanic White	3	5.86	LBXHCY	538	LBXB12			12.7	LBXFOL	471	LBXRBF		2			2	1	TRUE	TRUE	Combinatory	0
3689	1	1999-2000	62	36.23	110.4	F	2	Non-Hispanic Black	4	15.18	LBXHCY	370	LBXB12			9.5	LBXFOL	165	LBXRBF	85.9923	2		0		1	FALSE	FALSE	None	0
3691	1	1999-2000	19	43.54	116.7	F	2	Non-Hispanic Black	4	4.55	LBXHCY	399	LBXB12			15.3	LBXFOL	318	LBXRBF		2			2	0	FALSE	FALSE	None
3695	1	1999-2000	75	28.1	92	F	2	Non-Hispanic White	3	10.75	LBXHCY	276	LBXB12			10.7	LBXFOL	126	LBXRBF		2				1	FALSE	FALSE	None	0
3702	1	1999-2000	58	24.53	85.3	F	2	Non-Hispanic White	3	9.68	LBXHCY	416	LBXB12			11.9	LBXFOL	475	LBXRBF		2			2	1	FALSE	FALSE	None	1
3709	1	1999-2000	47	22.78	81.2	F	2	Mexican American	1	5.76	LBXHCY	529	LBXB12			19	LBXFOL	222	LBXRBF		2			2	1	TRUE	FALSE	E2 alone	0
3715	1	1999-2000	25	19.61	67.7	F	2	Mexican American	1	4.04	LBXHCY	669	LBXB12			11.1	LBXFOL	251	LBXRBF	1.81697	2		1	2	0	FALSE	FALSE	None	0
3718	1	1999-2000	67	27.02	87.1	F	2	Non-Hispanic White	3	6.76	LBXHCY	348	LBXB12			44.8	LBXFOL	348	LBXRBF		2				1	FALSE	FALSE	None	0
3720	1	1999-2000	29	27.82	94	F	2	Non-Hispanic White	3	6.4	LBXHCY	859	LBXB12			71.2	LBXFOL	275	LBXRBF		2			2	0	FALSE	FALSE	None	0
3725	1	1999-2000	35	49.03	120.8	F	2	Non-Hispanic Black	4	5.58	LBXHCY	475	LBXB12			5.7	LBXFOL	126	LBXRBF	97.9096	2		0	2	0	FALSE	FALSE	None	0
3727	1	1999-2000	62	22.5	86	F	2	Non-Hispanic White	3	5.54	LBXHCY	679	LBXB12			31.3	LBXFOL	530	LBXRBF	18.3265	2		1		1	TRUE	TRUE	Combinatory	0
3730	1	1999-2000	72	32.93	101.6	F	2	Mexican American	1	16.36	LBXHCY	248	LBXB12			13.4	LBXFOL	209	LBXRBF		2				1	FALSE	FALSE	None	0
3732	1	1999-2000	21	20.24	74.8	F	2	Mexican American	1	5.85	LBXHCY	529	LBXB12			14.4	LBXFOL	282	LBXRBF		2			2	0	FALSE	FALSE	None	0
3743	1	1999-2000	76	20.79	84.7	F	2	Mexican American	1	8.44	LBXHCY	525	LBXB12			4.1	LBXFOL	246	LBXRBF		2				1	FALSE	FALSE	None	0
3747	1	1999-2000	38	42.58	108.9	F	2	Mexican American	1	5.74	LBXHCY	325	LBXB12			8.4	LBXFOL	210	LBXRBF	95.6423	2		0	2	0	FALSE	FALSE	None	0
3748	1	1999-2000	57	27.35	90.8	F	2	Non-Hispanic White	3	7.93	LBXHCY	492	LBXB12			8.6	LBXFOL	219	LBXRBF	63.393	2		0	2	1	TRUE	FALSE	E2 alone	0
3750	1	1999-2000	62	29.38	96.6	F	2	Non-Hispanic White	3	8.62	LBXHCY	279	LBXB12			12.6	LBXFOL	185	LBXRBF		2				1	FALSE	FALSE	None	1
3751	1	1999-2000	27	25.77	80.2	F	2	Non-Hispanic White	3	7.22	LBXHCY	239	LBXB12			6.1	LBXFOL	179	LBXRBF	10.9823	2		1	2	0	FALSE	FALSE	None	0
3752	1	1999-2000	42	25.14	83	F	2	Non-Hispanic White	3	5.13	LBXHCY	322	LBXB12			14.2	LBXFOL	318	LBXRBF	10.0253	2		1	2	0	FALSE	FALSE	None	0
3753	1	1999-2000	84	29.29	89.7	F	2	Non-Hispanic White	3	20.31	LBXHCY	166	LBXB12			7.8	LBXFOL	114	LBXRBF	27.949	2		1		1	FALSE	FALSE	None	0
3755	1	1999-2000	32	34.88	87.5	F	2	Mexican American	1	8.07	LBXHCY	483	LBXB12			6.9	LBXFOL	443	LBXRBF		2			2	0	FALSE	FALSE	None	0
3760	1	1999-2000	36	23.97	86.4	F	2	Non-Hispanic Black	4	7.86	LBXHCY	552	LBXB12			7.2	LBXFOL	131	LBXRBF	13.3219	2		1	2	0	FALSE	FALSE	None	0
3762	1	1999-2000	18	21.51	73.5	F	2	Mexican American	1	6.11	LBXHCY	690	LBXB12			8.1	LBXFOL	230	LBXRBF		2			2	0	FALSE	FALSE	None
3769	1	1999-2000	80	32.33	112.3	F	2	Non-Hispanic Black	4	6.74	LBXHCY	285	LBXB12			16.5	LBXFOL	213	LBXRBF	90.8585	2		0		1	FALSE	FALSE	None	0
3770	1	1999-2000	31	25.23	90.4	F	2	Other Hispanic	2	5.31	LBXHCY	626	LBXB12			13.4	LBXFOL	303	LBXRBF		2			2	0	FALSE	FALSE	None	0
3774	1	1999-2000	65	19.45	65.2	F	2	Non-Hispanic White	3	7.12	LBXHCY	436	LBXB12			14.9	LBXFOL	266	LBXRBF		2				1	FALSE	FALSE	None	0
3791	1	1999-2000	18	20.63	72.6	F	2	Non-Hispanic Black	4	4.57	LBXHCY	769	LBXB12			8	LBXFOL	272	LBXRBF	4.35007	2		1	2	0	FALSE	FALSE	None
3792	1	1999-2000	63	28.84	89.3	F	2	Non-Hispanic Black	4	8.59	LBXHCY	506	LBXB12			11.6	LBXFOL	211	LBXRBF		2				1	FALSE	FALSE	None	0
3793	1	1999-2000	25	20.12	76.7	F	2	Mexican American	1	4.78	LBXHCY	436	LBXB12			11	LBXFOL	190	LBXRBF		2			2	0	FALSE	FALSE	None	0
3804	1	1999-2000	65	33.68	97	F	2	Non-Hispanic White	3	6.8	LBXHCY	360	LBXB12			22.3	LBXFOL	284	LBXRBF	73.0359	2		0		1	TRUE	FALSE	E2 alone
3814	1	1999-2000	76	29.52	102.4	F	2	Non-Hispanic White	3	19.35	LBXHCY	275	LBXB12			10	LBXFOL	234	LBXRBF	90.3226	2		0		1	TRUE	FALSE	E2 alone	1
3815	1	1999-2000	44	38.17	111.5	F	2	Mexican American	1	5.89	LBXHCY	438	LBXB12			16.3	LBXFOL	506	LBXRBF		2			2	0	FALSE	FALSE	None	0
3819	1	1999-2000	21	28.35	97.1	F	2	Mexican American	1	4.97	LBXHCY	483	LBXB12			16.8	LBXFOL	241	LBXRBF	54.5141	2		0	2	0	FALSE	FALSE	None	0
3825	1	1999-2000	35	28.71	89.5	F	2	Other Hispanic	2	9.62	LBXHCY	447	LBXB12			3.9	LBXFOL	191	LBXRBF	64.2498	2		0	2	0	FALSE	FALSE	None	0
3829	1	1999-2000	85	24.85	87.1	F	2	Non-Hispanic White	3	9.23	LBXHCY	846	LBXB12			29.3	LBXFOL	416	LBXRBF		2				1	FALSE	FALSE	None	0
3848	1	1999-2000	53	22.91	77.4	F	2	Other race/multi-racial	5	5.78	LBXHCY							349	LBXRBF					2	1	FALSE	FALSE	None	0
3849	1	1999-2000	85	26.45	92.5	F	2	Non-Hispanic White	3	7.14	LBXHCY	382	LBXB12			35.2	LBXFOL	463	LBXRBF	36.5604	2		0		1	FALSE	FALSE	None	0
3854	1	1999-2000	21			F	2	Non-Hispanic White	3	6.21	LBXHCY	637	LBXB12			15.9	LBXFOL	206	LBXRBF		2			2	0	FALSE	FALSE	None	0
3856	1	1999-2000	39	24.63	85	F	2	Mexican American	1	6.62	LBXHCY	423	LBXB12			14.1	LBXFOL	306	LBXRBF		2			2	1	FALSE	FALSE	None	0
3868	1	1999-2000	18	35.46	101.3	F	2	Mexican American	1	4.69	LBXHCY	363	LBXB12			17.9	LBXFOL	284	LBXRBF		2			2	0	FALSE	FALSE	None
3878	1	1999-2000	45	29.06	88.8	F	2	Other Hispanic	2	6.91	LBXHCY	575	LBXB12			17.6	LBXFOL	270	LBXRBF		2			2	0	FALSE	FALSE	None	0
3880	1	1999-2000	65	30.38	102.5	F	2	Non-Hispanic White	3	10.37	LBXHCY	190	LBXB12			17	LBXFOL	112	LBXRBF	72.8836	2		0		1	FALSE	FALSE	None	0
3884	1	1999-2000	57	32.33	105.8	F	2	Non-Hispanic Black	4	11.05	LBXHCY	393	LBXB12			6.6	LBXFOL	139	LBXRBF	84.133	2		0	2	1	FALSE	FALSE	None	0
3890	1	1999-2000	71	28.01	84.3	F	2	Mexican American	1	9.47	LBXHCY	759	LBXB12			25	LBXFOL	469	LBXRBF	35.0993	2		0		1	FALSE	FALSE	None	0
3894	1	1999-2000	61	32.47	104.6	F	2	Non-Hispanic Black	4	21.39	LBXHCY	1310	LBXB12			19.3	LBXFOL	561	LBXRBF	61.9472	2		0		1	FALSE	FALSE	None	1
3897	1	1999-2000	63	47.59	130.1	F	2	Mexican American	1	7.14	LBXHCY	564	LBXB12			21.2	LBXFOL	260	LBXRBF		2				1	FALSE	FALSE	None	0
3902	1	1999-2000	23	36.77	105.6	F	2	Mexican American	1	7.09	LBXHCY	511	LBXB12			6.5	LBXFOL	266	LBXRBF		2			2	0	FALSE	FALSE	None	0
3903	1	1999-2000	29	42.6	113.2	F	2	Mexican American	1	4.53	LBXHCY	550	LBXB12			6.9	LBXFOL	327	LBXRBF	98.6453	2		0	2	0	FALSE	FALSE	None	0
3908	1	1999-2000	38	25.14	89.2	F	2	Mexican American	1	4.71	LBXHCY	3117	LBXB12			24.2	LBXFOL	341	LBXRBF		2			2	0	FALSE	FALSE	None	0
3909	1	1999-2000	85	18.73	77	F	2	Non-Hispanic White	3	10.64	LBXHCY	327	LBXB12			7.3	LBXFOL	150	LBXRBF		2				1	FALSE	FALSE	None	1
3910	1	1999-2000	24	19.02	69	F	2	Non-Hispanic Black	4	3.8	LBXHCY	575	LBXB12			17	LBXFOL	337	LBXRBF	2.85208	2		1	2	0	FALSE	FALSE	None	0
3915	1	1999-2000	59	32.48	95.2	F	2	Non-Hispanic White	3	5.79	LBXHCY	390	LBXB12			28.9	LBXFOL	585	LBXRBF	65.7249	2		0	2	1	TRUE	FALSE	E2 alone	0
3923	1	1999-2000	78	25.12	102.9	F	2	Mexican American	1	10.38	LBXHCY	974	LBXB12			16.6	LBXFOL	380	LBXRBF		2				1	FALSE	FALSE	None	1
3925	1	1999-2000	64	35.49	112.6	F	2	Other Hispanic	2	8.51	LBXHCY	818	LBXB12			11.2	LBXFOL	270	LBXRBF	83.6131	2		0		1	FALSE	FALSE	None	1
3926	1	1999-2000	21	38.34	108	F	2	Mexican American	1	4.76	LBXHCY	411	LBXB12			7.8	LBXFOL	254	LBXRBF		2			2	0	FALSE	FALSE	None	0
3930	1	1999-2000	70	37.35	118.7	F	2	Non-Hispanic Black	4	6.85	LBXHCY	351	LBXB12			11.5	LBXFOL	210	LBXRBF	95.8934	2		0		1	FALSE	FALSE	None	0
3935	1	1999-2000	65	34.74	105.5	F	2	Non-Hispanic White	3	6.49	LBXHCY	741	LBXB12			39.3	LBXFOL	550	LBXRBF	93.3001	2		0		1	FALSE	FALSE	None	0
3936	1	1999-2000	45	24.32	78.7	F	2	Mexican American	1	7.26	LBXHCY	383	LBXB12			8.1	LBXFOL	174	LBXRBF		2			2	0	FALSE	FALSE	None	0
3942	1	1999-2000	22	20.77	70.8	F	2	Non-Hispanic White	3	5.06	LBXHCY	296	LBXB12			9.3	LBXFOL	177	LBXRBF	4.67792	2		1	2	0	TRUE	TRUE	Combinatory	0
3944	1	1999-2000	18	25.35	84.3	F	2	Non-Hispanic White	3	5.68	LBXHCY	372	LBXB12			13.9	LBXFOL	136	LBXRBF	10.0146	2		1	2	0	FALSE	FALSE	None
3945	1	1999-2000	61	34.82	112.6	F	2	Non-Hispanic White	3	5.74	LBXHCY	471	LBXB12			19	LBXFOL	318	LBXRBF		2				1	FALSE	FALSE	None	0
3949	1	1999-2000	52	29.44	93.3	F	2	Other Hispanic	2	8.59	LBXHCY	230	LBXB12			11.6	LBXFOL	223	LBXRBF	43.3215	2		0	2	1	FALSE	FALSE	None	0
3955	1	1999-2000	64	21.73	73.4	F	2	Non-Hispanic White	3	11.42	LBXHCY	570	LBXB12			5.5	LBXFOL	212	LBXRBF	41.1847	2		0		1	FALSE	FALSE	None	0
3956	1	1999-2000	59	27	101.5	F	2	Non-Hispanic White	3	10.39	LBXHCY	393	LBXB12			14.6	LBXFOL	276	LBXRBF		2			2	1	FALSE	FALSE	None	0
3959	1	1999-2000	46	45.79	123.7	F	2	Non-Hispanic Black	4	10.22	LBXHCY	546	LBXB12			5.2	LBXFOL	180	LBXRBF	97.7458	2		0	2	1	FALSE	FALSE	None	1
3966	1	1999-2000	44	24.72	82.3	F	2	Non-Hispanic White	3	7.06	LBXHCY	531	LBXB12			18.7	LBXFOL	335	LBXRBF	6.17619	2		1	2	0	FALSE	FALSE	None	0
3973	1	1999-2000	39	36.92	106	F	2	Non-Hispanic Black	4	7.65	LBXHCY	470	LBXB12			14.1	LBXFOL	264	LBXRBF	86.4227	2		0	2	0	FALSE	FALSE	None	0
3981	1	1999-2000	82	26.2	90.6	F	2	Non-Hispanic White	3	13.78	LBXHCY	345	LBXB12			25.1	LBXFOL	269	LBXRBF		2				1	FALSE	FALSE	None	1
3982	1	1999-2000	19	23.98	77.2	F	2	Mexican American	1	7.7	LBXHCY	205	LBXB12			6.1	LBXFOL	249	LBXRBF	15.3409	2		1	2	0	FALSE	FALSE	None
3989	1	1999-2000	53	24.05	93.7	F	2	Mexican American	1	9.33	LBXHCY	423	LBXB12			7.2	LBXFOL	238	LBXRBF	58.7942	2		0	2	1	TRUE	FALSE	E2 alone	0
3991	1	1999-2000	80	23.89	98.4	F	2	Non-Hispanic White	3	8.22	LBXHCY	586	LBXB12			18.3	LBXFOL	308	LBXRBF	66.3282	2		0		1	FALSE	FALSE	None	0
3995	1	1999-2000	49	22.27	85.2	F	2	Non-Hispanic White	3	7.93	LBXHCY	244	LBXB12			13.8	LBXFOL	210	LBXRBF	17.619	2		1	2	1	TRUE	FALSE	E2 alone	0
4000	1	1999-2000	54	24.22	85.8	F	2	Non-Hispanic White	3	6.82	LBXHCY	853	LBXB12			11.7	LBXFOL	482	LBXRBF		2			2	1	TRUE	TRUE	Combinatory	0
4005	1	1999-2000	19	18.67	66.5	F	2	Mexican American	1	3.72	LBXHCY	1207	LBXB12			19.4	LBXFOL	662	LBXRBF	2.46435	2		1	2	0	FALSE	FALSE	None
4010	1	1999-2000	74	30.29	96.6	F	2	Non-Hispanic White	3	6.83	LBXHCY	3859	LBXB12			15.5	LBXFOL	413	LBXRBF		2				1	TRUE	FALSE	E2 alone	0
4013	1	1999-2000	33	25.04	70.9	F	2	Other Hispanic	2	7.58	LBXHCY	242	LBXB12			8.2	LBXFOL	237	LBXRBF		2			2	0	FALSE	FALSE	None	0
4016	1	1999-2000	61	24.16	88.5	F	2	Non-Hispanic White	3	16.35	LBXHCY	546	LBXB12			18.3	LBXFOL	195	LBXRBF		2				1	FALSE	FALSE	None	0
4020	1	1999-2000	60	49.8	140.3	F	2	Non-Hispanic White	3	6.03	LBXHCY	542	LBXB12			20	LBXFOL	564	LBXRBF	99.7611	2		0		1	FALSE	FALSE	None	0
4027	1	1999-2000	35	39.7	124.3	F	2	Non-Hispanic White	3	8.49	LBXHCY	485	LBXB12			5.4	LBXFOL	179	LBXRBF		2			2	0	FALSE	FALSE	None	0
4029	1	1999-2000	43	23.12	72.8	F	2	Mexican American	1	6.6	LBXHCY	506	LBXB12			9.2	LBXFOL	450	LBXRBF		2			2	0	FALSE	FALSE	None	0
4032	1	1999-2000	70	37.77	104.2	F	2	Non-Hispanic White	3	7.33	LBXHCY	813	LBXB12			32.8	LBXFOL	1527	LBXRBF	77.0439	2		0		1	FALSE	FALSE	None	0
4033	1	1999-2000	64	43.12	119.6	F	2	Non-Hispanic Black	4	15.36	LBXHCY	1344	LBXB12			7.8	LBXFOL	285	LBXRBF		2				1	FALSE	FALSE	None	1
4037	1	1999-2000	79	24.63	96	F	2	Non-Hispanic White	3	7.53	LBXHCY	320	LBXB12			48.5	LBXFOL	516	LBXRBF	48.4418	2		0		1	FALSE	FALSE	None	0
4048	1	1999-2000	39	23.03	80.7	F	2	Mexican American	1	5.51	LBXHCY	598	LBXB12			29.1	LBXFOL	724	LBXRBF		2			2	0	FALSE	FALSE	None	0
4058	1	1999-2000	67	21.4	76.7	F	2	Non-Hispanic Black	4	5.9	LBXHCY	889	LBXB12			30.5	LBXFOL	283	LBXRBF	11.8845	2		1		1	FALSE	FALSE	None	0
4059	1	1999-2000	18	17.3	71.6	F	2	Other race/multi-racial	5	5.4	LBXHCY	807	LBXB12			10.8	LBXFOL	173	LBXRBF	3.17877	2		1	2	0	FALSE	FALSE	None
4074	1	1999-2000	39	26.53	95.5	F	2	Non-Hispanic Black	4	6.14	LBXHCY	975	LBXB12			11.3	LBXFOL	340	LBXRBF	62.6267	2		0	2	0	FALSE	FALSE	None	0
4075	1	1999-2000	52	35.65	101.2	F	2	Mexican American	1	5.47	LBXHCY	562	LBXB12			14.9	LBXFOL	430	LBXRBF	89.303	2		0	2	1	FALSE	FALSE	None	0
4082	1	1999-2000	62	27.4	95	F	2	Non-Hispanic White	3	6.83	LBXHCY	611	LBXB12			18.9	LBXFOL	423	LBXRBF		2				1	FALSE	FALSE	None	0
4090	1	1999-2000	31	34.67	117.5	F	2	Non-Hispanic Black	4	8.53	LBXHCY	463	LBXB12			3.7	LBXFOL	113	LBXRBF	96.3344	2		0	2	0	FALSE	FALSE	None	0
4104	1	1999-2000	18	18.72	75.9	F	2	Mexican American	1	2.16	LBXHCY	683	LBXB12			16.1	LBXFOL	200	LBXRBF		2			2	0	FALSE	FALSE	None
4111	1	1999-2000	37	20.71	71.4	F	2	Non-Hispanic White	3	6.7	LBXHCY	470	LBXB12			22	LBXFOL	226	LBXRBF		2			2	0	FALSE	FALSE	None	0
4117	1	1999-2000	23	22.9	75.5	F	2	Mexican American	1	6.67	LBXHCY	690	LBXB12			11.8	LBXFOL	241	LBXRBF	2.55985	2		1	2	0	FALSE	FALSE	None	0
4119	1	1999-2000	80	21.19	83.3	F	2	Non-Hispanic White	3	8	LBXHCY	535	LBXB12			24.3	LBXFOL	343	LBXRBF		2				1	FALSE	FALSE	None	1
4122	1	1999-2000	51	47.09	131.6	F	2	Non-Hispanic Black	4	10.4	LBXHCY	983	LBXB12			4.8	LBXFOL	148	LBXRBF		2			2	1	FALSE	FALSE	None	0
4132	1	1999-2000	19	21.04	73	F	2	Mexican American	1	5.81	LBXHCY	20418	LBXB12			14.5	LBXFOL	765	LBXRBF	3.50856	2		1	2	0	FALSE	FALSE	None
4133	1	1999-2000	40	27.96	88	F	2	Mexican American	1	5.37	LBXHCY	417	LBXB12			25.4	LBXFOL	309	LBXRBF		2			2	0	FALSE	FALSE	None	0
4136	1	1999-2000	24	29.09	98	F	2	Mexican American	1	5.38	LBXHCY	526	LBXB12			15.2	LBXFOL	360	LBXRBF	78.1733	2		0	2	0	FALSE	FALSE	None	0
4138	1	1999-2000	30	51.05	143.3	F	2	Non-Hispanic Black	4	5.51	LBXHCY	715	LBXB12			9	LBXFOL	142	LBXRBF	99.7093	2		0	2	0	FALSE	FALSE	None	0
4184	1	1999-2000	19	35.91	93.7	F	2	Non-Hispanic White	3	4.97	LBXHCY	519	LBXB12			19.5	LBXFOL	328	LBXRBF		2			2	0	FALSE	FALSE	None
4191	1	1999-2000	18	32.27	103.1	F	2	Non-Hispanic Black	4	6.35	LBXHCY	806	LBXB12			6.6	LBXFOL	186	LBXRBF		2			2	0	FALSE	FALSE	None
4195	1	1999-2000	31	24.01	79.5	F	2	Non-Hispanic White	3	6.44	LBXHCY	754	LBXB12			21.6	LBXFOL	431	LBXRBF		2			2	0	FALSE	FALSE	None	0
4208	1	1999-2000	25	33.16	93.1	F	2	Non-Hispanic White	3	3.27	LBXHCY	486	LBXB12			17.9	LBXFOL	307	LBXRBF	74.6758	2		0	2	0	TRUE	TRUE	Combinatory	0
4215	1	1999-2000	43	29.73	107.5	F	2	Mexican American	1	4.67	LBXHCY	470	LBXB12			17.5	LBXFOL	284	LBXRBF		2			2	0	FALSE	FALSE	None	0
4221	1	1999-2000	34	24.37	79.3	F	2	Mexican American	1	3.8	LBXHCY	1176	LBXB12			12.7	LBXFOL	260	LBXRBF	14.8523	2		1	2	0	FALSE	FALSE	None	0
4229	1	1999-2000	85			F	2	Mexican American	1	6.47	LBXHCY	1072	LBXB12			40	LBXFOL	600	LBXRBF		2				1	FALSE	FALSE	None	0
4236	1	1999-2000	18	20.79	73.3	F	2	Non-Hispanic White	3	4.87	LBXHCY	303	LBXB12			19	LBXFOL	232	LBXRBF		2			2	0	TRUE	TRUE	Combinatory
4241	1	1999-2000	25	22.22	77	F	2	Mexican American	1	5.65	LBXHCY	211	LBXB12			16.1	LBXFOL	262	LBXRBF		2			2	0	TRUE	TRUE	Combinatory	0
4250	1	1999-2000	73	36.78	112.9	F	2	Non-Hispanic Black	4	15.89	LBXHCY	272	LBXB12			9.8	LBXFOL	208	LBXRBF	94.3103	2		0		1	FALSE	FALSE	None	0
4255	1	1999-2000	61	29.8	109.6	F	2	Non-Hispanic White	3	6.74	LBXHCY	427	LBXB12			25.3	LBXFOL	399	LBXRBF	64.295	1		0		1	FALSE	TRUE	P4 alone	0
4257	1	1999-2000	31	34.66	116.6	F	2	Non-Hispanic White	3	5.99	LBXHCY	399	LBXB12			8.2	LBXFOL	285	LBXRBF	91.6402	2		0	2	0	FALSE	FALSE	None	0
4260	1	1999-2000	61	29.63	101.6	F	2	Mexican American	1	7.14	LBXHCY	551	LBXB12			13.1	LBXFOL	424	LBXRBF	93.5846	2		0		1	FALSE	FALSE	None	0
4263	1	1999-2000	74	24.96	95.2	F	2	Non-Hispanic White	3	7.05	LBXHCY	698	LBXB12			25.7	LBXFOL	412	LBXRBF		2				1	FALSE	FALSE	None	0
4268	1	1999-2000	34	31.22	101.6	F	2	Other race/multi-racial	5	5.4	LBXHCY	297	LBXB12			15.7	LBXFOL	468	LBXRBF		2			2	0	FALSE	FALSE	None	0
4273	1	1999-2000	51	48.93	142.2	F	2	Mexican American	1	8.7	LBXHCY	519	LBXB12			16.3	LBXFOL	328	LBXRBF	99.605	2		0	2	1	FALSE	FALSE	None	0
4274	1	1999-2000	25	29.33	103.8	F	2	Non-Hispanic Black	4	7.26	LBXHCY	386	LBXB12			4.5	LBXFOL	187	LBXRBF	69.619	2		0	2	0	FALSE	FALSE	None	0
4280	1	1999-2000	64	34.74	109.4	F	2	Non-Hispanic White	3	4.81	LBXHCY	423	LBXB12			21.2	LBXFOL	486	LBXRBF	87.4505	2		0		1	TRUE	TRUE	Combinatory	0
4281	1	1999-2000	44	20.72	73.4	F	2	Other Hispanic	2	5.91	LBXHCY	379	LBXB12			15.9	LBXFOL	217	LBXRBF		2			2	1	FALSE	FALSE	None	0
4283	1	1999-2000	42	38.42	115.3	F	2	Mexican American	1	3.64	LBXHCY	281	LBXB12			12.3	LBXFOL	261	LBXRBF	87.6537	2		0	2	0	FALSE	FALSE	None	0
4296	1	1999-2000	21	26.82	84.1	F	2	Non-Hispanic White	3	5.36	LBXHCY	337	LBXB12			13.1	LBXFOL	195	LBXRBF	30.9703	2		0	2	0	FALSE	FALSE	None	0
4302	1	1999-2000	29	32.54	98	F	2	Non-Hispanic Black	4	5.49	LBXHCY	467	LBXB12			8.9	LBXFOL	174	LBXRBF	69.283	2		0	2	0	FALSE	FALSE	None	0
4307	1	1999-2000	18	19.42	73.5	F	2	Mexican American	1	5.4	LBXHCY	736	LBXB12			12	LBXFOL	164	LBXRBF		2			2	0	FALSE	FALSE	None
4308	1	1999-2000	18	21.7	68.9	F	2	Non-Hispanic Black	4	6.43	LBXHCY	1883	LBXB12			16.1	LBXFOL	241	LBXRBF		2			2	0	FALSE	FALSE	None
4312	1	1999-2000	60	26.1	88.8	F	2	Non-Hispanic White	3	5.94	LBXHCY	925	LBXB12			21.6	LBXFOL	400	LBXRBF	50.3257	2		0		1	TRUE	FALSE	E2 alone	0
4318	1	1999-2000	58	33.01	113.1	F	2	Other race/multi-racial	5	19.19	LBXHCY	370	LBXB12			30.9	LBXFOL	363	LBXRBF		2			2	1	FALSE	FALSE	None	0
4322	1	1999-2000	33	37.97	112.7	F	2	Non-Hispanic White	3	7.04	LBXHCY	632	LBXB12			4.5	LBXFOL	191	LBXRBF	97.77	2		0	2	0	FALSE	FALSE	None	0
4330	1	1999-2000	44	23.45	77.4	F	2	Mexican American	1	8.35	LBXHCY	761	LBXB12			23.4	LBXFOL	423	LBXRBF	10.7598	2		1	2	1	FALSE	FALSE	None	0
4331	1	1999-2000	48	36.63	103.9	F	2	Non-Hispanic White	3	8.82	LBXHCY	397	LBXB12			8	LBXFOL	255	LBXRBF	76.4189	2		0	2	0	FALSE	FALSE	None	0
4336	1	1999-2000	67	37.8	116.3	F	2	Non-Hispanic White	3	19.18	LBXHCY	473	LBXB12			18.6	LBXFOL	544	LBXRBF		2				1	FALSE	FALSE	None	0
4348	1	1999-2000	37	21.62	74.8	F	2	Non-Hispanic White	3	4.69	LBXHCY	871	LBXB12			23.9	LBXFOL	377	LBXRBF	3.55026	2		1	2	0	FALSE	TRUE	P4 alone	0
4349	1	1999-2000	26	22.45	78.1	F	2	Other Hispanic	2	6.47	LBXHCY	339	LBXB12			17.1	LBXFOL	273	LBXRBF	10.345	2		1	2	0	FALSE	FALSE	None	0
4350	1	1999-2000	27	38.71	114.8	F	2	Non-Hispanic Black	4	4.7	LBXHCY	474	LBXB12			8.4	LBXFOL	214	LBXRBF		2			2	0	FALSE	FALSE	None	0
4354	1	1999-2000	41	25.91	93.2	F	2	Non-Hispanic White	3	6.92	LBXHCY	282	LBXB12			15.8	LBXFOL	339	LBXRBF	39.6448	2		0	2	0	FALSE	FALSE	None	0
4359	1	1999-2000	18	26.08	77.9	F	2	Non-Hispanic Black	4	9.89	LBXHCY	395	LBXB12			9.7	LBXFOL	135	LBXRBF		2			2	0	FALSE	FALSE	None
4373	1	1999-2000	72	35.93	109.3	F	2	Non-Hispanic Black	4	7.78	LBXHCY	826	LBXB12			18.4	LBXFOL	296	LBXRBF	83.6296	2		0		1	FALSE	FALSE	None	0
4374	1	1999-2000	28	21.81	72.4	F	2	Mexican American	1	5.53	LBXHCY	340	LBXB12			8.2	LBXFOL	224	LBXRBF		2			2	0	TRUE	TRUE	Combinatory	0
4375	1	1999-2000	42	26.24	89	F	2	Mexican American	1	6.03	LBXHCY	451	LBXB12			7.8	LBXFOL	165	LBXRBF		2			2	0	FALSE	FALSE	None	0
4378	1	1999-2000	45	35.54	117.3	F	2	Non-Hispanic Black	4	9.2	LBXHCY	546	LBXB12			9.4	LBXFOL	236	LBXRBF		2			2	0	FALSE	FALSE	None	0
4381	1	1999-2000	48	17.66	76.2	F	2	Non-Hispanic White	3	12.22	LBXHCY							144	LBXRBF					2	1	FALSE	FALSE	None	1
4382	1	1999-2000	40	27.03	86.3	F	2	Other race/multi-racial	5	5.05	LBXHCY	784	LBXB12			21.6	LBXFOL	311	LBXRBF		2			2	0	FALSE	FALSE	None	0
4385	1	1999-2000	68	41.12	118.9	F	2	Non-Hispanic Black	4	7.1	LBXHCY	572	LBXB12			9.2	LBXFOL	274	LBXRBF	96.9939	2		0		1	FALSE	FALSE	None	0
4386	1	1999-2000	61	28.51	105.6	F	2	Non-Hispanic White	3	9.58	LBXHCY	338	LBXB12			9.5	LBXFOL	209	LBXRBF	57.2013	2		0		1	FALSE	FALSE	None	0
4387	1	1999-2000	18	23.35	68.6	F	2	Non-Hispanic Black	4	6.95	LBXHCY	554	LBXB12			16.2	LBXFOL	229	LBXRBF		2			2	0	FALSE	FALSE	None
4393	1	1999-2000	75	28.08	99.5	F	2	Non-Hispanic White	3	7.78	LBXHCY	477	LBXB12			19.8	LBXFOL	477	LBXRBF	87.1619	2		0		1	FALSE	FALSE	None	1
4400	1	1999-2000	25	23.4	78.2	F	2	Non-Hispanic White	3	5.59	LBXHCY	238	LBXB12			10.7	LBXFOL	238	LBXRBF	12.0537	2		1	2	0	TRUE	TRUE	Combinatory	0
4405	1	1999-2000	52	28.35	92	F	2	Mexican American	1	7.95	LBXHCY	622	LBXB12			27.2	LBXFOL	295	LBXRBF		2			2	1	FALSE	FALSE	None	1
4406	1	1999-2000	32	26.31	92.9	F	2	Other Hispanic	2	4.89	LBXHCY	314	LBXB12			13.3	LBXFOL	170	LBXRBF		2			2	0	FALSE	FALSE	None	0
4408	1	1999-2000	37	25.41	89.5	F	2	Non-Hispanic White	3	4.59	LBXHCY	866	LBXB12			32.7	LBXFOL	678	LBXRBF	41.9748	2		0	2	0	FALSE	FALSE	None	0
4415	1	1999-2000	26	32.19	92.3	F	2	Non-Hispanic White	3	8.01	LBXHCY	414	LBXB12			6.3	LBXFOL	213	LBXRBF	53.0822	2		0	2	0	TRUE	TRUE	Combinatory	0
4422	1	1999-2000	46	28.43	102.4	F	2	Mexican American	1	5.49	LBXHCY	832	LBXB12			19.2	LBXFOL	590	LBXRBF		2			2	0	FALSE	FALSE	None	0
4434	1	1999-2000	36	29.59	99.2	F	2	Non-Hispanic White	3	4.34	LBXHCY	718	LBXB12			35.7	LBXFOL	342	LBXRBF		2			2	1	TRUE	FALSE	E2 alone	0
4445	1	1999-2000	76	23.68	90.7	F	2	Non-Hispanic White	3	6.97	LBXHCY	695	LBXB12			25.6	LBXFOL	410	LBXRBF	22.3036	2		1		1	TRUE	FALSE	E2 alone	0
4446	1	1999-2000	64	27.33	89.2	F	2	Non-Hispanic White	3	9.66	LBXHCY	1022	LBXB12			6.6	LBXFOL	376	LBXRBF		2				1	TRUE	FALSE	E2 alone	0
4450	1	1999-2000	23	29.17	100.5	F	2	Mexican American	1	4.46	LBXHCY	462	LBXB12			9.3	LBXFOL	204	LBXRBF		2			2	0	FALSE	FALSE	None	0
4452	1	1999-2000	74	18.79		F	2	Non-Hispanic Black	4	15.97	LBXHCY	718	LBXB12			4.9	LBXFOL	116	LBXRBF		2				1	FALSE	FALSE	None	0
4462	1	1999-2000	18	21.54	76.6	F	2	Other Hispanic	2	6.91	LBXHCY	374	LBXB12			11.9	LBXFOL	338	LBXRBF	11.2879	2		1	2	0	FALSE	FALSE	None
4463	1	1999-2000	60	21.89	73.4	F	2	Non-Hispanic White	3	9.73	LBXHCY	350	LBXB12			36.5	LBXFOL	495	LBXRBF	18.6206	2		1		1	FALSE	FALSE	None	0
4464	1	1999-2000	34	23.12	77.4	F	2	Non-Hispanic Black	4	6.94	LBXHCY	406	LBXB12			5.9	LBXFOL	168	LBXRBF	3.15042	2		1	2	0	FALSE	FALSE	None	0
4465	1	1999-2000	23	29.13	92	F	2	Non-Hispanic White	3	5.29	LBXHCY	357	LBXB12			9	LBXFOL	175	LBXRBF		2			2	0	FALSE	FALSE	None	0
4482	1	1999-2000	23	31.92	107.3	F	2	Mexican American	1	5.67	LBXHCY	522	LBXB12			11.5	LBXFOL	203	LBXRBF		2			2	0	FALSE	FALSE	None	0
4491	1	1999-2000	28	30.39	85.5	F	2	Non-Hispanic Black	4	11.84	LBXHCY	376	LBXB12			5.4	LBXFOL	109	LBXRBF		2			2	0	FALSE	FALSE	None	0
4495	1	1999-2000	20	21.1	76.7	F	2	Non-Hispanic White	3	6.32	LBXHCY	279	LBXB12			13.7	LBXFOL	398	LBXRBF	7.0423	2		1	2	0	FALSE	FALSE	None	0
4497	1	1999-2000	62	25.91	85.5	F	2	Mexican American	1	14.72	LBXHCY	251	LBXB12			9.2	LBXFOL	239	LBXRBF	45.4061	2		0		1	TRUE	FALSE	E2 alone	1
4503	1	1999-2000	21	22.3	69.9	F	2	Non-Hispanic White	3	6.13	LBXHCY	259	LBXB12			18.4	LBXFOL	234	LBXRBF	4.85668	2		1	2	0	TRUE	TRUE	Combinatory	0
4505	1	1999-2000	21	23.95	83.6	F	2	Non-Hispanic White	3	7.44	LBXHCY	233	LBXB12			14.3	LBXFOL	434	LBXRBF	33.7822	2		0	2	0	TRUE	TRUE	Combinatory	0
4508	1	1999-2000	53	29.74	91.5	F	2	Mexican American	1	6.82	LBXHCY	911	LBXB12			10.1	LBXFOL	191	LBXRBF	53.8404	2		0	3	1	FALSE	FALSE	None	0
4512	1	1999-2000	18	29.19	92.4	F	2	Non-Hispanic Black	4	5.41	LBXHCY	427	LBXB12			13.1	LBXFOL	274	LBXRBF	29.6906	2		1	2	0	FALSE	FALSE	None
4523	1	1999-2000	81	24.29	88.3	F	2	Non-Hispanic White	3	10.71	LBXHCY	997	LBXB12			57.9	LBXFOL	401	LBXRBF	22.3719	2		1		1	FALSE	FALSE	None	0
4526	1	1999-2000	40	38.61	115.6	F	2	Mexican American	1	6.14	LBXHCY	584	LBXB12			8.5	LBXFOL	205	LBXRBF		2			2	0	FALSE	FALSE	None	0
4530	1	1999-2000	83	28	91.3	F	2	Other Hispanic	2	10.88	LBXHCY	674	LBXB12			9.8	LBXFOL	233	LBXRBF		2				1	FALSE	FALSE	None	0
4535	1	1999-2000	29	26.82	79.7	F	2	Mexican American	1	9.21	LBXHCY	530	LBXB12			6.7	LBXFOL	214	LBXRBF		2			2	0	FALSE	FALSE	None	0
4536	1	1999-2000	18	26.91	86.2	F	2	Non-Hispanic White	3	16.31	LBXHCY	284	LBXB12			4.1	LBXFOL	416	LBXRBF	26.7014	2		1	2	0	FALSE	FALSE	None
4539	1	1999-2000	19	35.01	101.5	F	2	Non-Hispanic White	3	8.14	LBXHCY	332	LBXB12			4.5	LBXFOL	386	LBXRBF	73.6796	2		0	2	0	FALSE	FALSE	None
4547	1	1999-2000	19	31.29	97.5	F	2	Non-Hispanic White	3	6.59	LBXHCY	610	LBXB12			9.1	LBXFOL	250	LBXRBF		2			2	0	FALSE	FALSE	None
4552	1	1999-2000	23	35.64	103.9	F	2	Mexican American	1	3.33	LBXHCY	609	LBXB12			14.7	LBXFOL	392	LBXRBF	80.774	2		0	2	0	FALSE	FALSE	None	0
4559	1	1999-2000	70	28.54	98.3	F	2	Non-Hispanic Black	4	9.36	LBXHCY	1146	LBXB12			7.1	LBXFOL	142	LBXRBF		2				1	FALSE	FALSE	None	0
4560	1	1999-2000	35	33.59	89.9	F	2	Non-Hispanic White	3	5.59	LBXHCY	652	LBXB12			15.4	LBXFOL	556	LBXRBF		2			2	0	FALSE	FALSE	None	0
4561	1	1999-2000	85	22.32	85.5	F	2	Non-Hispanic White	3	7.99	LBXHCY	504	LBXB12			19.7	LBXFOL	353	LBXRBF		2				1	FALSE	FALSE	None	0
4564	1	1999-2000	56	23.63	89.1	F	2	Non-Hispanic White	3	6.75	LBXHCY	392	LBXB12			14.1	LBXFOL	288	LBXRBF	17.4456	2		1	2	1	TRUE	FALSE	E2 alone	0
4565	1	1999-2000	44	36.47	125.5	F	2	Non-Hispanic White	3	6.15	LBXHCY	609	LBXB12			16.8	LBXFOL	581	LBXRBF		2			2	1	FALSE	FALSE	None	0
4569	1	1999-2000	85	26.03	102.7	F	2	Non-Hispanic White	3	11	LBXHCY	283	LBXB12			10.9	LBXFOL	342	LBXRBF	55.0182	2		0		1	FALSE	FALSE	None	1
4571	1	1999-2000	61	42.34	126	F	2	Non-Hispanic White	3	5.63	LBXHCY	332	LBXB12			24.2	LBXFOL	712	LBXRBF		2				1	FALSE	FALSE	None	1
4579	1	1999-2000	74	28.94	108	F	2	Non-Hispanic White	3	6.98	LBXHCY	550	LBXB12			13.3	LBXFOL	344	LBXRBF	90.8564	2		0		1	FALSE	FALSE	None	0
4581	1	1999-2000	56	48.34	133.6	F	2	Other race/multi-racial	5	7.86	LBXHCY	244	LBXB12			8.6	LBXFOL	167	LBXRBF	99.3209	2		0	2	1	FALSE	FALSE	None	0
4583	1	1999-2000	25	18.77	67.8	F	2	Non-Hispanic White	3	7.4	LBXHCY	388	LBXB12			19	LBXFOL	265	LBXRBF	3.91665	2		1	2	0	FALSE	FALSE	None	0
4596	1	1999-2000	81	25.92	89.1	F	2	Non-Hispanic White	3	7.67	LBXHCY	636	LBXB12			21	LBXFOL	332	LBXRBF	63.7334	2		0		1	FALSE	FALSE	None	0
4604	1	1999-2000	42	31.63	103.5	F	2	Mexican American	1	8.82	LBXHCY	423	LBXB12			8.1	LBXFOL	203	LBXRBF		2			2	1	FALSE	FALSE	None	0
4611	1	1999-2000	42	33.94	98.4	F	2	Mexican American	1	7.44	LBXHCY	260	LBXB12			16.2	LBXFOL	343	LBXRBF	81.7453	2		0	2	0	FALSE	FALSE	None	0
4614	1	1999-2000	73	38.59	114.6	F	2	Mexican American	1	12.11	LBXHCY	536	LBXB12			8.9	LBXFOL	317	LBXRBF	96.2465	2		0		1	FALSE	FALSE	None	0
4615	1	1999-2000	76	24.67		F	2	Non-Hispanic White	3	15.79	LBXHCY	6050	LBXB12			11.9	LBXFOL	193	LBXRBF		2				1	FALSE	FALSE	None	0
4636	1	1999-2000	85	22.85	78.9	F	2	Non-Hispanic White	3	13.03	LBXHCY	567	LBXB12			25.4	LBXFOL	929	LBXRBF	29.8052	2		1		1	TRUE	FALSE	E2 alone	0
4644	1	1999-2000	64	32.04	103.6	F	2	Other Hispanic	2	8.5	LBXHCY	221	LBXB12			15.4	LBXFOL	214	LBXRBF	73.2963	2		0		1	FALSE	FALSE	None	0
4645	1	1999-2000	45	33.25	95.3	F	2	Non-Hispanic White	3	4.59	LBXHCY	361	LBXB12			10.3	LBXFOL	239	LBXRBF		2			2	0	FALSE	FALSE	None	0
4648	1	1999-2000	42	30.85	94.3	F	2	Non-Hispanic White	3	6.08	LBXHCY	224	LBXB12			13	LBXFOL	206	LBXRBF	28.4999	2		1	2	1	FALSE	FALSE	None	0
4652	1	1999-2000	34	32.35	105.5	F	2	Mexican American	1	7.85	LBXHCY	303	LBXB12			9.3	LBXFOL	225	LBXRBF	72.5626	2		0	2	0	TRUE	TRUE	Combinatory	0
4654	1	1999-2000	37	33.95	107.1	F	2	Mexican American	1	5.63	LBXHCY	438	LBXB12			8.3	LBXFOL	233	LBXRBF		2			2	0	FALSE	FALSE	None	0
4657	1	1999-2000	25	23.2	74.5	F	2	Mexican American	1	7.72	LBXHCY	584	LBXB12			9.6	LBXFOL	237	LBXRBF	7.30411	2		1	2	0	FALSE	FALSE	None	0
4661	1	1999-2000	21	24.08	81.1	F	2	Non-Hispanic White	3	10.45	LBXHCY	775	LBXB12			23.1	LBXFOL	591	LBXRBF		2			2	0	FALSE	FALSE	None	0
4665	1	1999-2000	51	23.82	88.8	F	2	Non-Hispanic Black	4	8.4	LBXHCY	524	LBXB12			19.5	LBXFOL	397	LBXRBF		2			2	1	FALSE	FALSE	None	0
4667	1	1999-2000	18	34.57	110.3	F	2	Mexican American	1	6.71	LBXHCY	282	LBXB12			7.9	LBXFOL	175	LBXRBF		2			2	0	FALSE	FALSE	None
4669	1	1999-2000	61	25.27	86.1	F	2	Mexican American	1	9.41	LBXHCY	342	LBXB12			19.6	LBXFOL	243	LBXRBF		2				1	FALSE	FALSE	None	0
4682	1	1999-2000	29	27.98	83.2	F	2	Non-Hispanic White	3	4.22	LBXHCY	335	LBXB12			9.4	LBXFOL	232	LBXRBF	10.7457	2		1	2	0	FALSE	FALSE	None	0
4683	1	1999-2000	49	19.73	71.7	F	2	Non-Hispanic White	3	5.28	LBXHCY	917	LBXB12			34.6	LBXFOL	352	LBXRBF	7.74492	2		1	2	0	FALSE	FALSE	None	0
4688	1	1999-2000	60	46.5	137.7	F	2	Non-Hispanic Black	4	11.58	LBXHCY	783	LBXB12			5.4	LBXFOL	135	LBXRBF		2				1	FALSE	FALSE	None	0
4692	1	1999-2000	35	23.23	75	F	2	Mexican American	1	6.39	LBXHCY	282	LBXB12			16.4	LBXFOL	220	LBXRBF		2			2	0	TRUE	TRUE	Combinatory	0
4693	1	1999-2000	40	30.93	96.3	F	2	Mexican American	1	8.91	LBXHCY	535	LBXB12			10.9	LBXFOL	291	LBXRBF		2			2	0	FALSE	FALSE	None	0
4697	1	1999-2000	45	28.42	88.2	F	2	Mexican American	1	7.02	LBXHCY	471	LBXB12			15	LBXFOL	265	LBXRBF	20.2226	2		1	2	1	FALSE	FALSE	None	0
4702	1	1999-2000	29	35.53	107.4	F	2	Mexican American	1	5.11	LBXHCY	444	LBXB12			18.9	LBXFOL	262	LBXRBF	90.3399	2		0	2	0	FALSE	FALSE	None	0
4704	1	1999-2000	21	21.79	68.3	F	2	Mexican American	1	6.08	LBXHCY	393	LBXB12			15.7	LBXFOL	232	LBXRBF	5.81648	2		1	2	0	TRUE	TRUE	Combinatory	0
4706	1	1999-2000	71	30.41	115.8	F	2	Non-Hispanic White	3	10.21	LBXHCY	436	LBXB12			10	LBXFOL	383	LBXRBF		2				1	FALSE	FALSE	None	0
4707	1	1999-2000	79	31.72	109.7	F	2	Non-Hispanic White	3	15.2	LBXHCY	561	LBXB12			16.7	LBXFOL	468	LBXRBF		2				1	FALSE	FALSE	None	0
4709	1	1999-2000	50	27.93	94.5	F	2	Non-Hispanic White	3	5.4	LBXHCY	928	LBXB12			17	LBXFOL	1090	LBXRBF	38.0161	2		0	2	0	FALSE	FALSE	None	0
4712	1	1999-2000	18	23.44	80.1	F	2	Non-Hispanic Black	4	6.32	LBXHCY	610	LBXB12			9	LBXFOL	137	LBXRBF	8.10953	2		1	2	0	FALSE	FALSE	None
4714	1	1999-2000	45	30.63	85.4	F	2	Mexican American	1	6.04	LBXHCY	313	LBXB12			19.2	LBXFOL	330	LBXRBF		2			2	0	FALSE	FALSE	None	0
4716	1	1999-2000	25	41.42	113	F	2	Non-Hispanic White	3	5.22	LBXHCY	259	LBXB12			13.9	LBXFOL	327	LBXRBF	95.7435	2		0	2	0	TRUE	TRUE	Combinatory	0
4719	1	1999-2000	50	34.23	106.2	F	2	Non-Hispanic White	3	8.68	LBXHCY	581	LBXB12			6	LBXFOL	156	LBXRBF		2			2	1	FALSE	FALSE	None	0
4720	1	1999-2000	31	23.45	76.6	F	2	Mexican American	1	3.58	LBXHCY	787	LBXB12			30.7	LBXFOL	359	LBXRBF		2			2	0	FALSE	FALSE	None	0
4726	1	1999-2000	18	25.36	84.6	F	2	Mexican American	1	5.46	LBXHCY	450	LBXB12			7.4	LBXFOL	299	LBXRBF	12.3932	2		1	2	0	FALSE	FALSE	None
4727	1	1999-2000	68	37.36	116.5	F	2	Other race/multi-racial	5	10.75	LBXHCY	821	LBXB12			65.2	LBXFOL	712	LBXRBF		2				1	FALSE	FALSE	None	1
4728	1	1999-2000	62	28.84	90.2	F	2	Mexican American	1	6.62	LBXHCY	764	LBXB12			14.4	LBXFOL	239	LBXRBF	47.2769	2		0		1	FALSE	FALSE	None	0
4731	1	1999-2000	31	27.29	84.9	F	2	Mexican American	1	5.41	LBXHCY	386	LBXB12			11.3	LBXFOL	145	LBXRBF		2			2	0	FALSE	FALSE	None	0
4732	1	1999-2000	70	27.53	99.1	F	2	Non-Hispanic White	3	10.69	LBXHCY	255	LBXB12			25	LBXFOL	287	LBXRBF		2				1	TRUE	FALSE	E2 alone	0
4734	1	1999-2000	80	24.03	90.2	F	2	Non-Hispanic White	3	14.26	LBXHCY	236	LBXB12			30.2	LBXFOL	248	LBXRBF		2				1	TRUE	FALSE	E2 alone	1
4735	1	1999-2000	32	39.6	112.1	F	2	Non-Hispanic White	3	5.64	LBXHCY	328	LBXB12			16.5	LBXFOL	261	LBXRBF	95.9172	2		0	2	0	FALSE	FALSE	None	0
4745	1	1999-2000	39	27.91	97.1	F	2	Non-Hispanic Black	4	6.63	LBXHCY	511	LBXB12			15.2	LBXFOL	202	LBXRBF		2			2	0	FALSE	FALSE	None	0
4751	1	1999-2000	49	39.45	134.6	F	2	Non-Hispanic White	3	12.92	LBXHCY	278	LBXB12			9.4	LBXFOL	391	LBXRBF	98.6466	2		0	2	0	TRUE	FALSE	E2 alone	0
4753	1	1999-2000	56	32.11	101.2	F	2	Mexican American	1	6.45	LBXHCY	504	LBXB12			14.4	LBXFOL	635	LBXRBF		2			2	1	TRUE	TRUE	Combinatory	0
4757	1	1999-2000	66	38.27	117.1	F	2	Non-Hispanic White	3	5.69	LBXHCY	786	LBXB12			42.6	LBXFOL	414	LBXRBF		2				1	FALSE	FALSE	None	0
4758	1	1999-2000	73	42.55	129.7	F	2	Non-Hispanic Black	4	6.45	LBXHCY	496	LBXB12			8.9	LBXFOL	275	LBXRBF	98.8881	2		0		1	FALSE	FALSE	None	1
4764	1	1999-2000	60	20.6	81	F	2	Other Hispanic	2	7.92	LBXHCY	327	LBXB12			18.6	LBXFOL	394	LBXRBF	10.1999	2		1		1	FALSE	FALSE	None	0
4768	1	1999-2000	46	22.13	78.1	F	2	Non-Hispanic White	3	5.7	LBXHCY	701	LBXB12			34.2	LBXFOL	369	LBXRBF		2			2	0	FALSE	FALSE	None	0
4775	1	1999-2000	70	24.12	75.6	F	2	Non-Hispanic White	3	9.5	LBXHCY	285	LBXB12			25.8	LBXFOL	310	LBXRBF		2				1	TRUE	TRUE	Combinatory	0
4783	1	1999-2000	57	25.01	91.4	F	2	Non-Hispanic White	3	8.89	LBXHCY	299	LBXB12			14.8	LBXFOL	343	LBXRBF	53.5388	1		0	2	1	FALSE	FALSE	None	0
4784	1	1999-2000	31	20.94	76.5	F	2	Non-Hispanic Black	4	7.44	LBXHCY	451	LBXB12			20.2	LBXFOL	162	LBXRBF	4.98851	2		1	2	0	FALSE	FALSE	None	0
4789	1	1999-2000	43	29.13	90.9	F	2	Non-Hispanic White	3	5.38	LBXHCY	487	LBXB12			12.6	LBXFOL	335	LBXRBF	62.5858	2		0	2	0	FALSE	FALSE	None	0
4792	1	1999-2000	67	24.57	92.1	F	2	Non-Hispanic White	3	7.54	LBXHCY	644	LBXB12			22.5	LBXFOL	488	LBXRBF		2				1	FALSE	FALSE	None	0
4794	1	1999-2000	32	25.64	78.3	F	2	Mexican American	1	5.42	LBXHCY	589	LBXB12			9.5	LBXFOL	349	LBXRBF		2			2	0	FALSE	FALSE	None	0
4796	1	1999-2000	28	23.79	79.4	F	2	Non-Hispanic White	3	6.95	LBXHCY	212	LBXB12			10.4	LBXFOL	175	LBXRBF		2			2	0	FALSE	FALSE	None	0
4797	1	1999-2000	53	28.27	99.3	F	2	Non-Hispanic White	3	7.19	LBXHCY	462	LBXB12			8.3	LBXFOL	176	LBXRBF		2			2	1	FALSE	FALSE	None	0
4803	1	1999-2000	50	21.71	89.6	F	2	Non-Hispanic White	3	11.04	LBXHCY	333	LBXB12			9.7	LBXFOL	214	LBXRBF	81.6934	2		0	2	1	FALSE	FALSE	None	0
4809	1	1999-2000	45	35.63	96	F	2	Mexican American	1	5.81	LBXHCY	616	LBXB12			9.4	LBXFOL	218	LBXRBF	46.1603	2		0	2	0	FALSE	FALSE	None	0
4812	1	1999-2000	64	25.86	95	F	2	Mexican American	1	6.98	LBXHCY	742	LBXB12			9.6	LBXFOL	216	LBXRBF		2				1	FALSE	FALSE	None	0
4826	1	1999-2000	33	21.64	67.8	F	2	Non-Hispanic Black	4	6.22	LBXHCY	533	LBXB12			14.3	LBXFOL	187	LBXRBF		2			2	0	FALSE	FALSE	None	0
4827	1	1999-2000	62	28.2	98.5	F	2	Non-Hispanic White	3	10.45	LBXHCY	422	LBXB12			16.2	LBXFOL	639	LBXRBF		2				1	TRUE	FALSE	E2 alone	0
4828	1	1999-2000	67	28.63	99.1	F	2	Non-Hispanic Black	4	10.91	LBXHCY	229	LBXB12			26.3	LBXFOL	294	LBXRBF	31.3379	2		0		1	FALSE	FALSE	None	0
4830	1	1999-2000	55	39.21	121.2	F	2	Non-Hispanic Black	4	9.25	LBXHCY	844	LBXB12			10.9	LBXFOL	180	LBXRBF		2			2	1	FALSE	FALSE	None
4833	1	1999-2000	52	24.39	94.3	F	2	Other race/multi-racial	5	8.74	LBXHCY	334	LBXB12			9.8	LBXFOL	245	LBXRBF		2			2	1	FALSE	FALSE	None	0
4834	1	1999-2000	50	20.47	86.4	F	2	Other race/multi-racial	5	7.56	LBXHCY	442	LBXB12			14.5	LBXFOL	233	LBXRBF		2			2	1	FALSE	FALSE	None	0
4838	1	1999-2000	85	27.73	100	F	2	Non-Hispanic White	3	11.43	LBXHCY	515	LBXB12			14.8	LBXFOL	305	LBXRBF	68.5427	2		0		1	FALSE	FALSE	None	0
4840	1	1999-2000	81	27.61	100.2	F	2	Non-Hispanic Black	4	11.81	LBXHCY	272	LBXB12			18.8	LBXFOL	319	LBXRBF	50.6622	2		0		1	FALSE	FALSE	None	1
4842	1	1999-2000	53	23.21	85	F	2	Non-Hispanic White	3	5.81	LBXHCY	520	LBXB12			15.4	LBXFOL	270	LBXRBF	8.20351	2		1	2	1	TRUE	FALSE	E2 alone	0
4844	1	1999-2000	44	25.19	85.1	F	2	Non-Hispanic Black	4	6.06	LBXHCY	315	LBXB12			14.7	LBXFOL	275	LBXRBF	17.0464	2		1	2	0	FALSE	FALSE	None	0
4853	1	1999-2000	62	23.37	81.2	F	2	Non-Hispanic White	3	8.61	LBXHCY	861	LBXB12			19	LBXFOL	748	LBXRBF	19.1507	2		1		1	FALSE	FALSE	None	0
4860	1	1999-2000	48	35.8	108	F	2	Non-Hispanic Black	4	4.51	LBXHCY	600	LBXB12			18.2	LBXFOL	302	LBXRBF		2			2	0	FALSE	FALSE	None	0
4867	1	1999-2000	72	29.47	87.4	F	2	Non-Hispanic Black	4	10.2	LBXHCY	691	LBXB12			7.4	LBXFOL	163	LBXRBF	30.6454	2		0		1	FALSE	FALSE	None	0
4868	1	1999-2000	52	21.28	76.8	F	2	Mexican American	1	5.94	LBXHCY	650	LBXB12			8.1	LBXFOL	311	LBXRBF		2			2	1	FALSE	FALSE	None	0
4869	1	1999-2000	63	29.24	102.7	F	2	Non-Hispanic Black	4	5.03	LBXHCY	644	LBXB12			10.3	LBXFOL	262	LBXRBF		2				1	FALSE	FALSE	None	0
4872	1	1999-2000	53	31.05	99.7	F	2	Non-Hispanic White	3	7.92	LBXHCY	454	LBXB12			8.9	LBXFOL	213	LBXRBF	73.2315	2		0	2	1	FALSE	FALSE	None	0
4875	1	1999-2000	85	22.15	78.8	F	2	Non-Hispanic White	3	10.58	LBXHCY	467	LBXB12			31.7	LBXFOL	612	LBXRBF		2				1	FALSE	FALSE	None	0
4879	1	1999-2000	33	28.87	91.1	F	2	Mexican American	1	5.76	LBXHCY	802	LBXB12			16	LBXFOL	353	LBXRBF	29.2508	2		1	2	0	FALSE	FALSE	None	0
4883	1	1999-2000	24	18.68	66.1	F	2	Non-Hispanic White	3	11.01	LBXHCY	481	LBXB12			6.9	LBXFOL	234	LBXRBF		2			2	0	FALSE	FALSE	None	0
4888	1	1999-2000	34	33.65	110.7	F	2	Non-Hispanic Black	4	5.02	LBXHCY	340	LBXB12			21.4	LBXFOL	214	LBXRBF	85.5626	2		0	2	0	FALSE	FALSE	None	0
4896	1	1999-2000	85	18.85	70.1	F	2	Non-Hispanic White	3	9.36	LBXHCY	450	LBXB12			12.7	LBXFOL	245	LBXRBF	7.72252	2		1		1	FALSE	FALSE	None	1
4905	1	1999-2000	63	29.19	95.2	F	2	Mexican American	1	4.95	LBXHCY	358	LBXB12			19.7	LBXFOL	362	LBXRBF		2				1	FALSE	FALSE	None	0
4907	1	1999-2000	43	32.78	99.3	F	2	Mexican American	1	5.54	LBXHCY	581	LBXB12			11.7	LBXFOL	513	LBXRBF		2			2	0	FALSE	FALSE	None	0
4916	1	1999-2000	20	28.47	102.6	F	2	Non-Hispanic Black	4	7	LBXHCY	564	LBXB12			8.9	LBXFOL	183	LBXRBF		2			2	0	FALSE	FALSE	None	0
4918	1	1999-2000	63	30.94	98.9	F	2	Non-Hispanic White	3	2.74	LBXHCY	534	LBXB12			26.8	LBXFOL	614	LBXRBF		2				1	FALSE	FALSE	None	0
4929	1	1999-2000	23	24.58	87.3	F	2	Non-Hispanic White	3	6.18	LBXHCY	307	LBXB12			12.6	LBXFOL	294	LBXRBF		2			2	0	FALSE	FALSE	None	0
4935	1	1999-2000	52	25.38	96.2	F	2	Mexican American	1	4.68	LBXHCY	942	LBXB12			23	LBXFOL	310	LBXRBF	50.5237	2		0	2	1	FALSE	FALSE	None	0
4939	1	1999-2000	26	23.84	83.6	F	2	Mexican American	1	5.97	LBXHCY	315	LBXB12			15.7	LBXFOL	263	LBXRBF		2			2	0	FALSE	FALSE	None	0
4941	1	1999-2000	73	24.73	90.3	F	2	Non-Hispanic White	3	10.53	LBXHCY	425	LBXB12			15.4	LBXFOL	202	LBXRBF		2				1	FALSE	FALSE	None	0
4948	1	1999-2000	59	26.08	86	F	2	Non-Hispanic Black	4	8.27	LBXHCY							257	LBXRBF					2	1	FALSE	FALSE	None	0
4952	1	1999-2000	74	21.54	80.6	F	2	Non-Hispanic White	3	5.86	LBXHCY	833	LBXB12			25.6	LBXFOL	503	LBXRBF	12.2166	2		1		1	TRUE	FALSE	E2 alone	0
4957	1	1999-2000	45	22.49	74.9	F	2	Non-Hispanic White	3	4.34	LBXHCY	813	LBXB12			38.4	LBXFOL	431	LBXRBF		2			2	0	FALSE	FALSE	None	0
4958	1	1999-2000	34	30.25	103.5	F	2	Mexican American	1	4.01	LBXHCY	679	LBXB12			16.3	LBXFOL	349	LBXRBF	80.5021	2		0	2	1	FALSE	FALSE	None	0
4960	1	1999-2000	38	40.52	121.7	F	2	Mexican American	1	4.05	LBXHCY	261	LBXB12			18.8	LBXFOL	276	LBXRBF		2			2	0	FALSE	FALSE	None	0
4961	1	1999-2000	29	25.42	79.5	F	2	Mexican American	1	8.65	LBXHCY	541	LBXB12			10.3	LBXFOL	221	LBXRBF		2			2	0	FALSE	FALSE	None	0
4963	1	1999-2000	23	28.74	88.7	F	2	Mexican American	1	4.99	LBXHCY	445	LBXB12			20.1	LBXFOL	232	LBXRBF	22.3742	2		1	2	0	FALSE	FALSE	None	0
4965	1	1999-2000	22	21.83	76	F	2	Other Hispanic	2	3.95	LBXHCY	250	LBXB12			26.2	LBXFOL	289	LBXRBF		2			2	0	TRUE	TRUE	Combinatory	0
4974	1	1999-2000	75	20.24	88.4	F	2	Non-Hispanic Black	4	156.3	LBXHCY	47	LBXB12			43	LBXFOL	240	LBXRBF		2				1	FALSE	FALSE	None	0
4979	1	1999-2000	19	22.25	79.2	F	2	Non-Hispanic Black	4	5.02	LBXHCY	397	LBXB12			9	LBXFOL	173	LBXRBF		2			2	0	FALSE	FALSE	None
4982	1	1999-2000	65	22.83	101	F	2	Non-Hispanic White	3	11.41	LBXHCY	469	LBXB12			17.9	LBXFOL	219	LBXRBF	21.7121	2		1		1	FALSE	FALSE	None	0
4985	1	1999-2000	82	23.85	83.7	F	2	Non-Hispanic White	3	8.36	LBXHCY	445	LBXB12			24.8	LBXFOL	328	LBXRBF	23.4014	2		1		1	FALSE	FALSE	None	1
4986	1	1999-2000	42	28.25	96.3	F	2	Non-Hispanic White	3	9.58	LBXHCY	585	LBXB12			23.3	LBXFOL	565	LBXRBF	53.4921	2		0	2	0	FALSE	FALSE	None	1
4988	1	1999-2000	59	32.58	111.5	F	2	Non-Hispanic White	3	12.53	LBXHCY	384	LBXB12			8.8	LBXFOL	256	LBXRBF	92.1285	2		0	2	1	FALSE	FALSE	None	0
4990	1	1999-2000	56	22.29	89.1	F	2	Mexican American	1	7.19	LBXHCY	4086	LBXB12			14.3	LBXFOL	242	LBXRBF		2			2	1	TRUE	FALSE	E2 alone	0
4991	1	1999-2000	45	24.11	83.3	F	2	Mexican American	1	6.29	LBXHCY	633	LBXB12			7.9	LBXFOL	166	LBXRBF	17.5414	2		1	2	0	FALSE	FALSE	None	0
4993	1	1999-2000	47	21.79	71.4	F	2	Non-Hispanic White	3	7.39	LBXHCY	690	LBXB12			34.8	LBXFOL	392	LBXRBF		2			2	0	FALSE	FALSE	None	0
5006	1	1999-2000	49	32.7	98.5	F	2	Mexican American	1	6.97	LBXHCY	1168	LBXB12			12	LBXFOL	285	LBXRBF		2			2	1	FALSE	FALSE	None	0
5008	1	1999-2000	34	26.83	84.6	F	2	Non-Hispanic White	3	5.8	LBXHCY	459	LBXB12			19.3	LBXFOL	211	LBXRBF		2			2	0	TRUE	TRUE	Combinatory	0
5013	1	1999-2000	40	25.49	83.3	F	2	Non-Hispanic Black	4	7.11	LBXHCY	286	LBXB12			4.3	LBXFOL	126	LBXRBF	16.4806	2		1	2	0	FALSE	FALSE	None	0
5025	1	1999-2000	19	24.57	94.7	F	2	Mexican American	1	4.66	LBXHCY	512	LBXB12			14.3	LBXFOL	243	LBXRBF	19.0104	2		1	2	0	FALSE	FALSE	None
5026	1	1999-2000	38	30.27		F	2	Non-Hispanic Black	4	5.83	LBXHCY	530	LBXB12			7	LBXFOL	474	LBXRBF		2			2	0	FALSE	FALSE	None	0
5037	1	1999-2000	39	25.54	83.4	F	2	Non-Hispanic White	3	7.04	LBXHCY	626	LBXB12			28.7	LBXFOL	294	LBXRBF		2			2	0	FALSE	FALSE	None	0
5039	1	1999-2000	18	31.1	108.6	F	2	Non-Hispanic Black	4	7.4	LBXHCY	692	LBXB12			9	LBXFOL	183	LBXRBF		2			2	0	FALSE	FALSE	None
5050	1	1999-2000	53	32.16	102	F	2	Mexican American	1	13.04	LBXHCY	578	LBXB12			12.4	LBXFOL	300	LBXRBF		2			2	1	FALSE	FALSE	None	0
5051	1	1999-2000	85	21.26	79.4	F	2	Non-Hispanic White	3	14.87	LBXHCY	195	LBXB12			15.7	LBXFOL	277	LBXRBF		2				1	FALSE	FALSE	None	1
5052	1	1999-2000	52	34.15	106.3	F	2	Non-Hispanic White	3	6.44	LBXHCY	655	LBXB12			36	LBXFOL	438	LBXRBF		2			2	1	FALSE	FALSE	None	0
5053	1	1999-2000	43	55.22	136.4	F	2	Mexican American	1	4.76	LBXHCY	594	LBXB12			15	LBXFOL	291	LBXRBF		2			2	0	FALSE	FALSE	None	0
5054	1	1999-2000	18	49.98	119.7	F	2	Non-Hispanic Black	4	5.45	LBXHCY	646	LBXB12			9.4	LBXFOL	196	LBXRBF		2			2	0	FALSE	FALSE	None
5060	1	1999-2000	68	23.74	85.6	F	2	Non-Hispanic White	3	6.13	LBXHCY	983	LBXB12			18.5	LBXFOL	260	LBXRBF		2				1	FALSE	FALSE	None	0
5063	1	1999-2000	29	27.93	90	F	2	Non-Hispanic White	3	5.53	LBXHCY	375	LBXB12			8.1	LBXFOL	197	LBXRBF	62.2261	2		0	2	0	FALSE	FALSE	None	0
5067	1	1999-2000	20	31.13	94.8	F	2	Mexican American	1	4.79	LBXHCY	371	LBXB12			10.5	LBXFOL	166	LBXRBF	62.7375	2		0	2	0	FALSE	FALSE	None	0
5076	1	1999-2000	55	34.98	116.7	F	2	Mexican American	1	6.03	LBXHCY	676	LBXB12			16.8	LBXFOL	182	LBXRBF		2			2	1	FALSE	FALSE	None	1
5083	1	1999-2000	62	21.61	88.6	F	2	Non-Hispanic White	3	6.85	LBXHCY	541	LBXB12			26.5	LBXFOL	487	LBXRBF	11.9685	2		1		1	TRUE	FALSE	E2 alone	0
5084	1	1999-2000	26			F	2	Non-Hispanic White	3	12.33	LBXHCY	206	LBXB12			7.5	LBXFOL	232	LBXRBF		2			2	0	FALSE	FALSE	None	0
5086	1	1999-2000	85	19.28	70	F	2	Mexican American	1	12.16	LBXHCY	738	LBXB12			7.6	LBXFOL	347	LBXRBF	11.2782	2		1		1	FALSE	FALSE	None	0
5090	1	1999-2000	20	38.49	118.8	F	2	Mexican American	1	4.98	LBXHCY	459	LBXB12			9.6	LBXFOL	364	LBXRBF	94.3124	2		0	2	0	FALSE	FALSE	None	0
5093	1	1999-2000	53	23.4	81.3	F	2	Non-Hispanic White	3	8.1	LBXHCY	543	LBXB12			19.5	LBXFOL	311	LBXRBF		2			2	1	TRUE	FALSE	E2 alone	0
5096	1	1999-2000	34	48.41	126.6	F	2	Mexican American	1	12.42	LBXHCY	340	LBXB12			5	LBXFOL	291	LBXRBF		2			2	0	FALSE	FALSE	None	0
5100	1	1999-2000	30	45.23	109.2	F	2	Non-Hispanic Black	4	5.26	LBXHCY	912	LBXB12			5.8	LBXFOL	143	LBXRBF		2			2	0	FALSE	FALSE	None	0
5102	1	1999-2000	82	25.83	92	F	2	Other race/multi-racial	5	8.97	LBXHCY							331	LBXRBF						1	FALSE	FALSE	None	0
5103	1	1999-2000	34	27.85	99.2	F	2	Non-Hispanic White	3	6.85	LBXHCY	509	LBXB12			15.7	LBXFOL	436	LBXRBF	41.3852	2		0	2	0	FALSE	FALSE	None	0
5104	1	1999-2000	45	50.42	138.2	F	2	Non-Hispanic Black	4	4.18	LBXHCY	335	LBXB12			10.7	LBXFOL	341	LBXRBF		2			2	0	FALSE	FALSE	None	0
5111	1	1999-2000	44	23.9	85	F	2	Non-Hispanic Black	4	12.13	LBXHCY	820	LBXB12			7.3	LBXFOL	281	LBXRBF		2			2	0	FALSE	FALSE	None	0
5118	1	1999-2000	42	27.55	85	F	2	Non-Hispanic White	3	6.44	LBXHCY	419	LBXB12			10.7	LBXFOL	227	LBXRBF	26.2569	2		1	2	0	FALSE	FALSE	None	0
5127	1	1999-2000	84	44.26	127.5	F	2	Non-Hispanic White	3	12.72	LBXHCY	414	LBXB12			49.2	LBXFOL	634	LBXRBF	98.0443	2		0		1	FALSE	FALSE	None	0
5128	1	1999-2000	48	34.56	108.8	F	2	Non-Hispanic Black	4	12.36	LBXHCY	488	LBXB12			11.7	LBXFOL	215	LBXRBF	79.7419	2		0	2	1	FALSE	FALSE	None	0
5144	1	1999-2000	54	24.68	85.5	F	2	Mexican American	1	11.89	LBXHCY	538	LBXB12			9.5	LBXFOL	349	LBXRBF	24.0024	2		1	2	1	FALSE	FALSE	None	0
5154	1	1999-2000	36	19.6	66.7	F	2	Non-Hispanic White	3	4.44	LBXHCY	390	LBXB12			15.9	LBXFOL	406	LBXRBF		2			2	0	FALSE	FALSE	None	0
5155	1	1999-2000	53	29.18	96	F	2	Non-Hispanic Black	4	9.62	LBXHCY							212	LBXRBF					2	1	FALSE	FALSE	None	0
5157	1	1999-2000	46	25.09	83.7	F	2	Mexican American	1	7.28	LBXHCY	527	LBXB12			10.6	LBXFOL	247	LBXRBF		2			2	0	FALSE	FALSE	None	0
5161	1	1999-2000	57	39.95	113.6	F	2	Other Hispanic	2	7.87	LBXHCY							553	LBXRBF					2	1	FALSE	FALSE	None	0
5164	1	1999-2000	54	19.82	83.3	F	2	Non-Hispanic White	3	7.97	LBXHCY	350	LBXB12			8.3	LBXFOL	197	LBXRBF		2			2	1	FALSE	FALSE	None	1
5173	1	1999-2000	41	24.67		F	2	Mexican American	1	7.49	LBXHCY	495	LBXB12			5.9	LBXFOL	208	LBXRBF		2			2	0	FALSE	FALSE	None	0
5176	1	1999-2000	20	23.72	87.1	F	2	Mexican American	1	5.47	LBXHCY	525	LBXB12			15	LBXFOL	237	LBXRBF		2			2	0	FALSE	FALSE	None	0
5181	1	1999-2000	64	36.02	113.9	F	2	Non-Hispanic Black	4	17.58	LBXHCY	364	LBXB12			12.1	LBXFOL	236	LBXRBF		2				1	FALSE	FALSE	None	0
5191	1	1999-2000	61	33.69	110	F	2	Mexican American	1	5.31	LBXHCY	274	LBXB12			16.2	LBXFOL	356	LBXRBF	93.5732	2		0		1	TRUE	TRUE	Combinatory	0
5193	1	1999-2000	27	32.25	103.3	F	2	Non-Hispanic White	3	5.67	LBXHCY	419	LBXB12			19.6	LBXFOL	287	LBXRBF		2			2	0	FALSE	FALSE	None	0
5411	1	1999-2000	57	31.56	97	F	2	Mexican American	1	6.45	LBXHCY	328	LBXB12			15.3	LBXFOL	221	LBXRBF	64.2587	2		0	2	1	TRUE	TRUE	Combinatory	0
5416	1	1999-2000	19	24.48	87.7	F	2	Other race/multi-racial	5	6.73	LBXHCY	398	LBXB12			12.5	LBXFOL	295	LBXRBF		2			2	0	FALSE	FALSE	None
5421	1	1999-2000	73	36.89	109.9	F	2	Non-Hispanic White	3	9.01	LBXHCY	400	LBXB12			8.5	LBXFOL	463	LBXRBF		2				1	TRUE	FALSE	E2 alone	0
5426	1	1999-2000	82			F	2	Non-Hispanic White	3	7.86	LBXHCY	240	LBXB12			14.8	LBXFOL	274	LBXRBF		2				1	FALSE	FALSE	None	1
5431	1	1999-2000	27	24.12	79.4	F	2	Other Hispanic	2	3.77	LBXHCY	616	LBXB12			29.6	LBXFOL	441	LBXRBF		2			2	0	FALSE	FALSE	None	0
5432	1	1999-2000	71	25.49	98.6	F	2	Non-Hispanic White	3	5.24	LBXHCY	474	LBXB12			24.8	LBXFOL	356	LBXRBF	83.6299	2		0		1	FALSE	FALSE	None	0
5438	1	1999-2000	81	29.36	110.5	F	2	Non-Hispanic White	3	7.33	LBXHCY	323	LBXB12			14.8	LBXFOL	348	LBXRBF	62.5624	2		0		1	FALSE	FALSE	None	0
5447	1	1999-2000	44	62.93	130.1	F	2	Non-Hispanic Black	4	7.37	LBXHCY	277	LBXB12			10.1	LBXFOL	305	LBXRBF		2			2	0	FALSE	FALSE	None	1
5450	1	1999-2000	44	40.33	117.6	F	2	Non-Hispanic White	3	7.21	LBXHCY	426	LBXB12			18	LBXFOL	286	LBXRBF	94.2628	2		0	2	0	FALSE	FALSE	None	0
5452	1	1999-2000	85	26.43	99.7	F	2	Non-Hispanic White	3	8.82	LBXHCY	489	LBXB12			16.8	LBXFOL	289	LBXRBF	56.059	2		0		1	FALSE	FALSE	None	0
5456	1	1999-2000	45	32.47	97.4	F	2	Non-Hispanic White	3	8.92	LBXHCY	244	LBXB12			8.7	LBXFOL	185	LBXRBF	61.9953	2		0	2	1	TRUE	TRUE	Combinatory	0
5459	1	1999-2000	66	28.65	97.5	F	2	Non-Hispanic White	3	7.76	LBXHCY	521	LBXB12			44	LBXFOL	685	LBXRBF		2				1	FALSE	FALSE	None	0
5464	1	1999-2000	48	39.23	111	F	2	Mexican American	1	6.27	LBXHCY	441	LBXB12			12.9	LBXFOL	254	LBXRBF		2			2	0	FALSE	FALSE	None	1
5465	1	1999-2000	29	21.76	79.4	F	2	Non-Hispanic White	3	4.83	LBXHCY	736	LBXB12			26.3	LBXFOL	452	LBXRBF	20.1381	2		1	2	1	TRUE	FALSE	E2 alone	0
5475	1	1999-2000	40	34.2	103.1	F	2	Mexican American	1	7.01	LBXHCY	691	LBXB12			31	LBXFOL	426	LBXRBF		2			2	0	FALSE	FALSE	None	0
5476	1	1999-2000	56	29.74	109.5	F	2	Mexican American	1	7.56	LBXHCY	403	LBXB12			18.3	LBXFOL	246	LBXRBF	66.3646	2		0	2	1	FALSE	FALSE	None	1
5479	1	1999-2000	75	31.17	104	F	2	Non-Hispanic White	3	9.33	LBXHCY	769	LBXB12			26.8	LBXFOL	566	LBXRBF		2				1	FALSE	FALSE	None	1
5484	1	1999-2000	41	18.46	73.7	F	2	Non-Hispanic White	3	7.88	LBXHCY	633	LBXB12			30.7	LBXFOL	308	LBXRBF		2			2	0	FALSE	FALSE	None	0
5488	1	1999-2000	44	49.92	132.6	F	2	Mexican American	1	5.16	LBXHCY	440	LBXB12			8.5	LBXFOL	184	LBXRBF	99.1763	2		0	2	1	FALSE	FALSE	None	0
5489	1	1999-2000	66	28.8	94.5	F	2	Mexican American	1	13.42	LBXHCY	514	LBXB12			13.2	LBXFOL	276	LBXRBF	66.5397	2		0		1	FALSE	FALSE	None	0
5493	1	1999-2000	40	24.47	80.1	F	2	Non-Hispanic Black	4	4.64	LBXHCY	758	LBXB12			13.9	LBXFOL	192	LBXRBF	8.34554	2		1	2	0	FALSE	FALSE	None	0
5494	1	1999-2000	21	24.56	82.9	F	2	Non-Hispanic White	3	5.7	LBXHCY	360	LBXB12			8.7	LBXFOL	204	LBXRBF	9.38622	2		1	2	0	FALSE	FALSE	None	0
5504	1	1999-2000	20	23.04	77.3	F	2	Mexican American	1	3.72	LBXHCY	662	LBXB12			24.3	LBXFOL	443	LBXRBF		2			2	0	FALSE	FALSE	None	0
5510	1	1999-2000	40	37.42	93.9	F	2	Non-Hispanic White	3	7.6	LBXHCY	276	LBXB12			10	LBXFOL	254	LBXRBF		2			2	1	TRUE	FALSE	E2 alone	0
5515	1	1999-2000	41	35.82	99	F	2	Mexican American	1	7.96	LBXHCY	446	LBXB12			16.3	LBXFOL	321	LBXRBF		2			2	0	FALSE	FALSE	None	0
5517	1	1999-2000	32	29.72	113.6	F	2	Mexican American	1	8.15	LBXHCY	465	LBXB12			12.7	LBXFOL	251	LBXRBF	73.299	2		0	2	0	FALSE	FALSE	None	0
5520	1	1999-2000	69	26.61	97.7	F	2	Mexican American	1	11.12	LBXHCY	266	LBXB12			33	LBXFOL	454	LBXRBF	60.4175	2		0		1	FALSE	FALSE	None	0
5522	1	1999-2000	42	18.26	68.4	F	2	Non-Hispanic White	3	5.17	LBXHCY	4269	LBXB12			43.2	LBXFOL	435	LBXRBF		2			2	0	FALSE	FALSE	None	1
5524	1	1999-2000	31	23.75	81.2	F	2	Mexican American	1	5.01	LBXHCY	687	LBXB12			8.2	LBXFOL	206	LBXRBF		2			2	0	FALSE	FALSE	None	0
5528	1	1999-2000	34	26.16		F	2	Mexican American	1	8.05	LBXHCY	355	LBXB12			7.7	LBXFOL	183	LBXRBF		2			2	0	FALSE	FALSE	None	0
5529	1	1999-2000	18	22.08	74.7	F	2	Mexican American	1	7.65	LBXHCY	739	LBXB12			7.1	LBXFOL	297	LBXRBF		2			2	0	FALSE	FALSE	None
5543	1	1999-2000	40	30.05	101	F	2	Non-Hispanic White	3	16.86	LBXHCY	215	LBXB12			3.6	LBXFOL	94	LBXRBF		2			2	0	FALSE	FALSE	None	0
5544	1	1999-2000	49	34.16		F	2	Mexican American	1	13.71	LBXHCY	485	LBXB12			7.4	LBXFOL	190	LBXRBF		2			2	0	FALSE	FALSE	None	0
5546	1	1999-2000	21	20.69	76.8	F	2	Non-Hispanic White	3	7.09	LBXHCY	210	LBXB12			7.9	LBXFOL	199	LBXRBF		2			2	0	FALSE	FALSE	None	0
5549	1	1999-2000	51	19.39	79.1	F	2	Non-Hispanic White	3	10.27	LBXHCY	245	LBXB12			6.9	LBXFOL	174	LBXRBF	7.33039	2		1	2	1	FALSE	TRUE	P4 alone	0
5553	1	1999-2000	45	32.29	91.4	F	2	Mexican American	1	5.31	LBXHCY	466	LBXB12			22.6	LBXFOL	464	LBXRBF		2			2	0	FALSE	FALSE	None	0
5555	1	1999-2000	48	45.27	138	F	2	Other race/multi-racial	5	5.79	LBXHCY	410	LBXB12			14	LBXFOL	266	LBXRBF		2			2	0	FALSE	FALSE	None	0
5559	1	1999-2000	28	20.84	74.9	F	2	Non-Hispanic Black	4	6.01	LBXHCY	417	LBXB12			9.9	LBXFOL	169	LBXRBF		2			2	0	FALSE	FALSE	None	0
5560	1	1999-2000	18	38.16	103.3	F	2	Mexican American	1	3.68	LBXHCY	415	LBXB12			10.5	LBXFOL	282	LBXRBF	97.3742	2		0	2	0	FALSE	FALSE	None
5564	1	1999-2000	24	22.89	72.2	F	2	Mexican American	1	4.61	LBXHCY	857	LBXB12			12	LBXFOL	203	LBXRBF		2			2	0	FALSE	FALSE	None	0
5565	1	1999-2000	25	35.6	112.4	F	2	Mexican American	1	4.06	LBXHCY	481	LBXB12			5	LBXFOL	233	LBXRBF		2			2	0	FALSE	FALSE	None	0
5567	1	1999-2000	44	22.43		F	2	Non-Hispanic White	3	11.05	LBXHCY	425	LBXB12			6.7	LBXFOL	225	LBXRBF		2			2	0	FALSE	FALSE	None	0
5568	1	1999-2000	50	32.92	113.3	F	2	Other Hispanic	2	6.54	LBXHCY	465	LBXB12			9.1	LBXFOL	264	LBXRBF		2			2	0	FALSE	FALSE	None	0
5571	1	1999-2000	48	21.92	80.9	F	2	Non-Hispanic White	3	8.71	LBXHCY	326	LBXB12			13.8	LBXFOL	306	LBXRBF	8.00616	2		1	2	0	FALSE	FALSE	None	0
5572	1	1999-2000	60	24.24	81.5	F	2	Mexican American	1	13.22	LBXHCY	283	LBXB12			10.3	LBXFOL	228	LBXRBF	21.9792	2		1		1	FALSE	FALSE	None	1
5578	1	1999-2000	68	32.64	101.5	F	2	Non-Hispanic White	3	17.9	LBXHCY	506	LBXB12			10.4	LBXFOL	225	LBXRBF	74.8599	2		0		1	FALSE	FALSE	None	0
5579	1	1999-2000	53	41.93	113.4	F	2	Non-Hispanic White	3	11.26	LBXHCY	318	LBXB12			17.3	LBXFOL	357	LBXRBF		2			2	1	TRUE	TRUE	Combinatory	0
5585	1	1999-2000	35	25.82	84.8	F	2	Non-Hispanic Black	4	8.31	LBXHCY	672	LBXB12			5.1	LBXFOL	124	LBXRBF	11.3199	2		1	2	0	TRUE	TRUE	Combinatory	0
5587	1	1999-2000	57	25.21	87	F	2	Mexican American	1	6.89	LBXHCY	904	LBXB12			23.7	LBXFOL	329	LBXRBF		2			2	1	FALSE	FALSE	None	0
5590	1	1999-2000	58	22.74	76.4	F	2	Non-Hispanic Black	4	13	LBXHCY	263	LBXB12			6.3	LBXFOL	111	LBXRBF		2			2	1	FALSE	FALSE	None	0
5591	1	1999-2000	53	33.87	102.4	F	2	Non-Hispanic White	3	7.12	LBXHCY	673	LBXB12			22.3	LBXFOL	381	LBXRBF		2			2	1	TRUE	TRUE	Combinatory	0
5595	1	1999-2000	75	28.71	99	F	2	Non-Hispanic White	3	12.68	LBXHCY	814	LBXB12			74.4	LBXFOL	649	LBXRBF		2				1	TRUE	FALSE	E2 alone	0
5603	1	1999-2000	29	25.6	98.9	F	2	Mexican American	1	5.54	LBXHCY	865	LBXB12			13.8	LBXFOL	230	LBXRBF		2			2	0	FALSE	FALSE	None	1
5624	1	1999-2000	18	23.69	71.1	F	2	Mexican American	1	5.47	LBXHCY	497	LBXB12			6.5	LBXFOL	252	LBXRBF		2			2	0	FALSE	FALSE	None
5629	1	1999-2000	18	20.23	69.1	F	2	Mexican American	1	5.57	LBXHCY	575	LBXB12			9.2	LBXFOL	188	LBXRBF	3.04934	2		1	2	0	FALSE	FALSE	None
5650	1	1999-2000	44	32.88	96	F	2	Non-Hispanic Black	4	6.74	LBXHCY	369	LBXB12			15.6	LBXFOL	334	LBXRBF	46.7669	2		0	2	0	FALSE	FALSE	None	0
5651	1	1999-2000	54	29.42	87.5	F	2	Non-Hispanic White	3	7.47	LBXHCY	334	LBXB12			4.7	LBXFOL	295	LBXRBF	69.7507	2		0	2	1	TRUE	FALSE	E2 alone	1
5654	1	1999-2000	82	27.61	106	F	2	Non-Hispanic White	3	7.82	LBXHCY	280	LBXB12			91.8	LBXFOL	386	LBXRBF	81.9759	2		0		1	FALSE	FALSE	None	0
5665	1	1999-2000	18	24.52	74.8	F	2	Non-Hispanic Black	4	7.49	LBXHCY	356	LBXB12			18.4	LBXFOL	231	LBXRBF	8.55468	2		1	2	0	TRUE	TRUE	Combinatory
5666	1	1999-2000	47	19.26	79.5	F	2	Non-Hispanic White	3	17.99	LBXHCY	359	LBXB12			3.8	LBXFOL	232	LBXRBF		2			2	1	TRUE	FALSE	E2 alone	0
5672	1	1999-2000	67	27.17	93.5	F	2	Non-Hispanic Black	4	9.47	LBXHCY	754	LBXB12			17.9	LBXFOL	279	LBXRBF	32.3376	2		0		1	FALSE	FALSE	None	0
5683	1	1999-2000	76	25.23	102.6	F	2	Non-Hispanic Black	4	11.63	LBXHCY	624	LBXB12			25.8	LBXFOL	350	LBXRBF	57.9827	2		0		1	FALSE	FALSE	None	0
5685	1	1999-2000	28	19.13	67.1	F	2	Mexican American	1	6.99	LBXHCY	875	LBXB12			7.6	LBXFOL	228	LBXRBF		2			2	0	FALSE	FALSE	None	0
5692	1	1999-2000	20	22.52	73.5	F	2	Non-Hispanic White	3	4.22	LBXHCY	566	LBXB12			15.9	LBXFOL	296	LBXRBF	7.01804	2		1	2	0	FALSE	FALSE	None	0
5700	1	1999-2000	78	19.74	70.3	F	2	Non-Hispanic Black	4	29.66	LBXHCY	379	LBXB12			13	LBXFOL	156	LBXRBF		2				1	FALSE	FALSE	None	1
5715	1	1999-2000	64	24.08	93.4	F	2	Non-Hispanic White	3	7.99	LBXHCY	544	LBXB12			28.8	LBXFOL	441	LBXRBF	47.9392	2		0		1	TRUE	FALSE	E2 alone	0
5718	1	1999-2000	40	25.41	76.7	F	2	Mexican American	1	8.57	LBXHCY	264	LBXB12			10	LBXFOL	189	LBXRBF		2			2	0	TRUE	TRUE	Combinatory	0
5727	1	1999-2000	76	29.95	100	F	2	Mexican American	1	15.08	LBXHCY	289	LBXB12			13.3	LBXFOL	182	LBXRBF		2				1	FALSE	FALSE	None	0
5746	1	1999-2000	23	29.62	100.5	F	2	Mexican American	1	6.86	LBXHCY	504	LBXB12			6.9	LBXFOL	138	LBXRBF		2			2	0	FALSE	FALSE	None	0
5747	1	1999-2000	52	29.41	103.6	F	2	Mexican American	1	5.49	LBXHCY	505	LBXB12			9.5	LBXFOL	223	LBXRBF	86.0372	2		0	2	1	FALSE	FALSE	None	0
5749	1	1999-2000	66	32.33	110.5	F	2	Non-Hispanic Black	4	7.65	LBXHCY	636	LBXB12			9.9	LBXFOL	200	LBXRBF	85.5372	2		0		1	FALSE	FALSE	None	0
5752	1	1999-2000	55	37.11	109.5	F	2	Non-Hispanic Black	4	5.87	LBXHCY	672	LBXB12			5.5	LBXFOL	236	LBXRBF	78.4531	2		0	2	1	FALSE	FALSE	None	0
5754	1	1999-2000	18	26.5	101.1	F	2	Other race/multi-racial	5	3.65	LBXHCY	518	LBXB12			17.4	LBXFOL	251	LBXRBF		2			2	0	FALSE	FALSE	None
5755	1	1999-2000	82	25.76	85.7	F	2	Non-Hispanic White	3	9.54	LBXHCY	303	LBXB12			22.3	LBXFOL	526	LBXRBF		2				1	FALSE	FALSE	None	0
5759	1	1999-2000	52	26.97	90.5	F	2	Mexican American	1	4.96	LBXHCY	5620	LBXB12			10.9	LBXFOL	371	LBXRBF	55.4409	2		0	2	1	TRUE	FALSE	E2 alone	0
5761	1	1999-2000	52	24.23	89	F	2	Non-Hispanic Black	4	8.68	LBXHCY	1110	LBXB12			8.9	LBXFOL	188	LBXRBF	18.9092	2		1	2	1	FALSE	FALSE	None	0
5763	1	1999-2000	37	24.78	78.5	F	2	Mexican American	1	4.91	LBXHCY	2191	LBXB12			12.9	LBXFOL	152	LBXRBF		2			2	0	FALSE	FALSE	None	0
5765	1	1999-2000	61	24.51	82.7	F	2	Non-Hispanic White	3	6.13	LBXHCY	497	LBXB12			22	LBXFOL	270	LBXRBF		2				1	TRUE	TRUE	Combinatory	0
5768	1	1999-2000	29	34.93	111.2	F	2	Mexican American	1	5.37	LBXHCY	375	LBXB12			7.2	LBXFOL	224	LBXRBF	94.1083	2		0	2	0	FALSE	FALSE	None	0
5775	1	1999-2000	34	23.33	80.5	F	2	Non-Hispanic Black	4	7.34	LBXHCY	337	LBXB12			5.9	LBXFOL	144	LBXRBF	10.0102	2		1	2	0	FALSE	FALSE	None	0
5779	1	1999-2000	22	19.19	72.6	F	2	Non-Hispanic White	3	7.07	LBXHCY	388	LBXB12			14.7	LBXFOL	210	LBXRBF		2			2	0	FALSE	FALSE	None	0
5781	1	1999-2000	20	23.27	81.1	F	2	Other Hispanic	2	6.61	LBXHCY	564	LBXB12			9.4	LBXFOL	226	LBXRBF	5.19603	2		1	2	0	FALSE	FALSE	None	0
5783	1	1999-2000	26	24.65	79.3	F	2	Non-Hispanic Black	4	5.83	LBXHCY	673	LBXB12			11.7	LBXFOL	157	LBXRBF	11.9697	2		1	2	0	FALSE	FALSE	None	0
5787	1	1999-2000	80	21.05	73.5	F	2	Non-Hispanic Black	4	8.69	LBXHCY	741	LBXB12			8.9	LBXFOL	136	LBXRBF		2				1	FALSE	FALSE	None	0
5789	1	1999-2000	69	21.86	74.8	F	2	Mexican American	1	7.23	LBXHCY	692	LBXB12			36	LBXFOL	547	LBXRBF	24.9606	2		1		1	FALSE	FALSE	None	0
5791	1	1999-2000	18	36.88	102.7	F	2	Non-Hispanic White	3	4.81	LBXHCY	346	LBXB12			13.2	LBXFOL	374	LBXRBF	80.8056	2		0	2	0	FALSE	FALSE	None
5792	1	1999-2000	52	33.7	107.1	F	2	Other race/multi-racial	5	12.74	LBXHCY	257	LBXB12			20.5	LBXFOL	355	LBXRBF	83.9049	2		0	2	1	FALSE	FALSE	None	0
5794	1	1999-2000	39	25.15	81	F	2	Mexican American	1	6.17	LBXHCY	797	LBXB12			12.2	LBXFOL	316	LBXRBF		2			2	1	FALSE	FALSE	None	0
5798	1	1999-2000	19	22.7	77.6	F	2	Mexican American	1	4.77	LBXHCY	578	LBXB12			16.8	LBXFOL	161	LBXRBF		2			2	0	FALSE	FALSE	None
5801	1	1999-2000	27	24.97	83.5	F	2	Non-Hispanic Black	4	11.95	LBXHCY	839	LBXB12			3.5	LBXFOL	117	LBXRBF	14.609	2		1	2	0	FALSE	FALSE	None	0
5802	1	1999-2000	18	41.89	113	F	2	Non-Hispanic Black	4	5.32	LBXHCY	645	LBXB12			15.3	LBXFOL	146	LBXRBF		2			2	0	FALSE	FALSE	None
5803	1	1999-2000	85			F	2	Non-Hispanic White	3	9.55	LBXHCY	419	LBXB12			24.3	LBXFOL	259	LBXRBF		2				1	TRUE	FALSE	E2 alone	0
5805	1	1999-2000	42	29.95	85.9	F	2	Mexican American	1	5.57	LBXHCY	635	LBXB12			11.3	LBXFOL	430	LBXRBF		2			2	0	FALSE	FALSE	None	0
5809	1	1999-2000	69	24.06	81.1	F	2	Non-Hispanic White	3	7.53	LBXHCY	443	LBXB12			36.2	LBXFOL	401	LBXRBF	32.6141	2		0		1	TRUE	TRUE	Combinatory	0
5811	1	1999-2000	44	38.18	105.7	F	2	Non-Hispanic White	3	7.38	LBXHCY	295	LBXB12			11	LBXFOL	255	LBXRBF		2			2	1	TRUE	FALSE	E2 alone	0
5813	1	1999-2000	36	25.62	78.2	F	2	Mexican American	1	4.54	LBXHCY							245	LBXRBF					2	0	FALSE	FALSE	None	0
5826	1	1999-2000	61	23.35	78.4	F	2	Non-Hispanic Black	4	5.68	LBXHCY	581	LBXB12			13.1	LBXFOL	260	LBXRBF		2				1	FALSE	FALSE	None	0
5827	1	1999-2000	20	27.75	92.3	F	2	Mexican American	1	6.72	LBXHCY	477	LBXB12			11.9	LBXFOL	174	LBXRBF		2			2	0	FALSE	FALSE	None	0
5832	1	1999-2000	39	45.87	121.4	F	2	Non-Hispanic White	3	4.06	LBXHCY	529	LBXB12			18.3	LBXFOL	337	LBXRBF	98.9433	2		0	2	0	FALSE	FALSE	None	0
5833	1	1999-2000	69	42.05	124.8	F	2	Mexican American	1	7.2	LBXHCY	418	LBXB12			11	LBXFOL	285	LBXRBF	96.9459	2		0		1	FALSE	FALSE	None	0
5834	1	1999-2000	22	20.67	73.3	F	2	Non-Hispanic Black	4	5.4	LBXHCY	492	LBXB12			10.1	LBXFOL	227	LBXRBF		2			2	0	FALSE	FALSE	None	1
5841	1	1999-2000	37	37.28	107.1	F	2	Non-Hispanic Black	4	6.5	LBXHCY	633	LBXB12			10.3	LBXFOL	269	LBXRBF		2			2	0	FALSE	FALSE	None	0
5842	1	1999-2000	60	23.04	76.7	F	2	Non-Hispanic White	3	5.66	LBXHCY	1037	LBXB12			22.6	LBXFOL	363	LBXRBF	16.2459	2		1		1	FALSE	FALSE	None	0
5846	1	1999-2000	30	25.51	78.1	F	2	Mexican American	1	5.13	LBXHCY	399	LBXB12			8.8	LBXFOL	240	LBXRBF		2			2	0	FALSE	FALSE	None	0
5848	1	1999-2000	18	20.16	71.9	F	2	Non-Hispanic Black	4	7.71	LBXHCY	882	LBXB12			8	LBXFOL	181	LBXRBF		2			2	0	FALSE	FALSE	None
5852	1	1999-2000	51	29.48	102.7	F	2	Non-Hispanic White	3	7.57	LBXHCY	533	LBXB12			11.4	LBXFOL	310	LBXRBF		2			2	1	FALSE	FALSE	None	0
5854	1	1999-2000	23	39.82	137.1	F	2	Non-Hispanic White	3	6.43	LBXHCY	394	LBXB12			6.6	LBXFOL	260	LBXRBF	97.5126	2		0	2	0	FALSE	FALSE	None	0
5857	1	1999-2000	19	23.98	83.2	F	2	Non-Hispanic White	3	4.71	LBXHCY	269	LBXB12			13	LBXFOL	248	LBXRBF	19.5707	2		1	2	0	TRUE	TRUE	Combinatory
5860	1	1999-2000	59	30.53	97.2	F	2	Other Hispanic	2	10.1	LBXHCY	478	LBXB12			17.8	LBXFOL	265	LBXRBF		2			2	1	FALSE	FALSE	None	0
5862	1	1999-2000	75	22.34	77.5	F	2	Non-Hispanic White	3	7.36	LBXHCY	405	LBXB12			34.5	LBXFOL	331	LBXRBF		2				1	FALSE	FALSE	None	0
5865	1	1999-2000	49	25.16	90.7	F	2	Mexican American	1	6.01	LBXHCY	372	LBXB12			14.2	LBXFOL	223	LBXRBF	34.2156	2		0	2	1	TRUE	TRUE	Combinatory	0
5868	1	1999-2000	47	24.67	84.1	F	2	Non-Hispanic Black	4	6.25	LBXHCY	576	LBXB12			7.8	LBXFOL	179	LBXRBF	32.1983	2		0	2	1	FALSE	FALSE	None	0
5874	1	1999-2000	58	34.85	110	F	2	Other Hispanic	2	9.63	LBXHCY	504	LBXB12			9.7	LBXFOL	291	LBXRBF	84.2382	2		0	2	1	FALSE	FALSE	None	0
5878	1	1999-2000	66		98	F	2	Mexican American	1	15.17	LBXHCY	265	LBXB12			3.4	LBXFOL	238	LBXRBF		2				1	FALSE	FALSE	None	0
5881	1	1999-2000	80	17.68	66	F	2	Non-Hispanic White	3	15.14	LBXHCY	342	LBXB12			20.4	LBXFOL	443	LBXRBF	5.33051	2		1		1	FALSE	FALSE	None	1
5882	1	1999-2000	85	23.36	85	F	2	Non-Hispanic Black	4	11.17	LBXHCY	362	LBXB12			20.6	LBXFOL	281	LBXRBF		2				1	FALSE	FALSE	None	0
5884	1	1999-2000	74	32.42	109	F	2	Mexican American	1	9.63	LBXHCY	787	LBXB12			16.3	LBXFOL	221	LBXRBF		2				1	FALSE	FALSE	None	0
5890	1	1999-2000	18	19.9	67.2	F	2	Other Hispanic	2	4.12	LBXHCY	597	LBXB12			14.6	LBXFOL	241	LBXRBF	1.99487	2		1	2	0	FALSE	FALSE	None
5896	1	1999-2000	36	32.51	99.5	F	2	Non-Hispanic Black	4	4.92	LBXHCY	515	LBXB12			6	LBXFOL	163	LBXRBF	57.5509	2		0	2	0	FALSE	FALSE	None	0
5901	1	1999-2000	54	22.62	92.3	F	2	Non-Hispanic White	3	7.33	LBXHCY	849	LBXB12			26.3	LBXFOL	595	LBXRBF		2			2	1	FALSE	FALSE	None	0
5902	1	1999-2000	38	26.37	92.6	F	2	Other Hispanic	2	8.45	LBXHCY	418	LBXB12			11	LBXFOL	205	LBXRBF		2			2	0	FALSE	FALSE	None	0
5903	1	1999-2000	48	45.09	127.8	F	2	Non-Hispanic White	3	4.78	LBXHCY	208	LBXB12			10.2	LBXFOL	257	LBXRBF	98.4879	2		0	2	0	FALSE	FALSE	None	0
5914	1	1999-2000	63	48.07	130.6	F	2	Non-Hispanic Black	4	9.42	LBXHCY	452	LBXB12			36.5	LBXFOL	640	LBXRBF	98.8396	2		0		1	FALSE	FALSE	None	0
5916	1	1999-2000	62	39.27	122.4	F	2	Mexican American	1	6.51	LBXHCY	823	LBXB12			6.8	LBXFOL	190	LBXRBF		2				1	FALSE	FALSE	None	0
5920	1	1999-2000	81	26.78		F	2	Non-Hispanic White	3	4.75	LBXHCY	5895	LBXB12			46.6	LBXFOL	490	LBXRBF		2				1	FALSE	FALSE	None	0
5924	1	1999-2000	82	24.03	88.8	F	2	Other race/multi-racial	5	5.75	LBXHCY	859	LBXB12			29	LBXFOL	311	LBXRBF	38.767	2		0		1	FALSE	FALSE	None	0
5929	1	1999-2000	34	28.73	91	F	2	Non-Hispanic Black	4	5.97	LBXHCY	398	LBXB12			11.9	LBXFOL	308	LBXRBF	35.9024	2		0	2	0	FALSE	FALSE	None	0
5934	1	1999-2000	24	27.22	78.6	F	2	Mexican American	1	6.92	LBXHCY	440	LBXB12			16.2	LBXFOL	387	LBXRBF		2			2	0	FALSE	FALSE	None	0
5935	1	1999-2000	62	30.15	110.6	F	2	Non-Hispanic White	3	8.98	LBXHCY	480	LBXB12			17.8	LBXFOL	541	LBXRBF		2				1	FALSE	FALSE	None	1
5937	1	1999-2000	18	26.35	85.2	F	2	Mexican American	1	4.51	LBXHCY	296	LBXB12			16.1	LBXFOL	230	LBXRBF		2			2	0	FALSE	FALSE	None
5939	1	1999-2000	81	19.17	70.6	F	2	Non-Hispanic White	3	9.55	LBXHCY	885	LBXB12			42.4	LBXFOL	150	LBXRBF		2				1	FALSE	FALSE	None	1
5944	1	1999-2000	31	27.6	88	F	2	Non-Hispanic White	3	8.89	LBXHCY	426	LBXB12			3.8	LBXFOL	106	LBXRBF		2			2	1	FALSE	FALSE	None	0
5946	1	1999-2000	78	21.79	89	F	2	Non-Hispanic White	3	11.25	LBXHCY	636	LBXB12			43	LBXFOL	669	LBXRBF	33.8575	2		0		1	FALSE	FALSE	None	0
5947	1	1999-2000	83	32.3	97.2	F	2	Non-Hispanic Black	4	9.14	LBXHCY	1022	LBXB12			27.4	LBXFOL	609	LBXRBF		2				1	FALSE	FALSE	None	0
5949	1	1999-2000	59	20.39	63.5	F	2	Non-Hispanic White	3	7.49	LBXHCY	413	LBXB12			12	LBXFOL	289	LBXRBF	5.53334	2		1	2	1	TRUE	TRUE	Combinatory	0
5952	1	1999-2000	38	46.49	121	F	2	Non-Hispanic White	3	7.46	LBXHCY	453	LBXB12			15.3	LBXFOL	232	LBXRBF		2			2	0	FALSE	FALSE	None	0
5960	1	1999-2000	40	28.29	95.8	F	2	Non-Hispanic White	3	4.71	LBXHCY	637	LBXB12			17.6	LBXFOL	295	LBXRBF	54.0161	2		0	2	1	TRUE	FALSE	E2 alone	0
5961	1	1999-2000	63	37.9	124.7	F	2	Non-Hispanic Black	4	10.74	LBXHCY	315	LBXB12			6.4	LBXFOL	142	LBXRBF	98.6666	2		0		1	FALSE	FALSE	None	0
5962	1	1999-2000	81	31.7	106.4	F	2	Non-Hispanic White	3	5.91	LBXHCY	481	LBXB12			21	LBXFOL	391	LBXRBF	91.2489	2		0		1	TRUE	FALSE	E2 alone	0
5965	1	1999-2000	23	32.76	96	F	2	Mexican American	1	6.08	LBXHCY	493	LBXB12			18.1	LBXFOL	213	LBXRBF		2			2	0	FALSE	FALSE	None	0
5969	1	1999-2000	18	25.48	91.6	F	2	Mexican American	1	5.46	LBXHCY	340	LBXB12			13	LBXFOL	327	LBXRBF	39.7609	2		0	2	0	FALSE	FALSE	None
5981	1	1999-2000	18	21.06	75.1	F	2	Non-Hispanic Black	4	5.15	LBXHCY	494	LBXB12			9	LBXFOL	151	LBXRBF		2			2	0	FALSE	FALSE	None
5994	1	1999-2000	27	15.56	62.5	F	2	Mexican American	1	6.57	LBXHCY	1168	LBXB12			10.1	LBXFOL	237	LBXRBF	1.96936	2		1	2	0	FALSE	FALSE	None	0
6000	1	1999-2000	77	27.82	100.4	F	2	Non-Hispanic White	3	10.59	LBXHCY	440	LBXB12			8.3	LBXFOL	209	LBXRBF	59.5817	2		0		1	FALSE	FALSE	None	0
6002	1	1999-2000	21	29.33	100.6	F	2	Non-Hispanic White	3	4.85	LBXHCY	486	LBXB12			24.6	LBXFOL	437	LBXRBF		2			2	0	FALSE	FALSE	None	0
6008	1	1999-2000	58	24.13	88.6	F	2	Non-Hispanic White	3	5.38	LBXHCY	754	LBXB12			19.4	LBXFOL	321	LBXRBF	45.4762	2		0	2	1	FALSE	FALSE	None	0
6019	1	1999-2000	52	29.69	100.5	F	2	Non-Hispanic White	3	7.54	LBXHCY	525	LBXB12			11	LBXFOL	370	LBXRBF	51.9559	2		0	2	1	TRUE	TRUE	Combinatory	0
6027	1	1999-2000	55	28.58	87.3	F	2	Other Hispanic	2	6.46	LBXHCY	411	LBXB12			9	LBXFOL	276	LBXRBF	36.6974	2		0	2	1	FALSE	FALSE	None	0
6045	1	1999-2000	21	32.42	104.7	F	2	Mexican American	1	6.01	LBXHCY	1003	LBXB12			32.1	LBXFOL	292	LBXRBF		2			2	0	FALSE	TRUE	P4 alone	0
6047	1	1999-2000	34	32.11	98.8	F	2	Non-Hispanic Black	4	6.55	LBXHCY	289	LBXB12			8.7	LBXFOL	181	LBXRBF	56.8361	2		0	2	0	FALSE	FALSE	None	0
6054	1	1999-2000	48	31.73	97.5	F	2	Mexican American	1	4.68	LBXHCY	838	LBXB12			49.4	LBXFOL	458	LBXRBF	69.434	2		0	2	0	FALSE	FALSE	None	0
6067	1	1999-2000	39	36.84	102.8	F	2	Non-Hispanic Black	4	9.24	LBXHCY	532	LBXB12			4.3	LBXFOL	107	LBXRBF		2			2	0	FALSE	FALSE	None	0
6071	1	1999-2000	22	45.59	116	F	2	Non-Hispanic White	3	7.9	LBXHCY	287	LBXB12			9.3	LBXFOL	247	LBXRBF		2			2	0	FALSE	FALSE	None	0
6074	1	1999-2000	32	21.62	70.4	F	2	Non-Hispanic Black	4	4.3	LBXHCY	534	LBXB12			10.2	LBXFOL	440	LBXRBF		2			2	0	FALSE	FALSE	None	0
6077	1	1999-2000	53	23.1	82.4	F	2	Non-Hispanic White	3	9.09	LBXHCY	292	LBXB12			19	LBXFOL	272	LBXRBF		2			2	1	TRUE	FALSE	E2 alone	0
6079	1	1999-2000	64	35.82	102.3	F	2	Mexican American	1	6.5	LBXHCY	545	LBXB12			18.1	LBXFOL	354	LBXRBF		2				1	FALSE	FALSE	None	0
6082	1	1999-2000	70	21.36	74.9	F	2	Non-Hispanic White	3	8.67	LBXHCY	1058	LBXB12			16.1	LBXFOL	510	LBXRBF		2				1	FALSE	FALSE	None	0
6086	1	1999-2000	57	22.95	84.2	F	2	Non-Hispanic White	3	6.22	LBXHCY	391	LBXB12			22.7	LBXFOL	489	LBXRBF	16.0928	2		1	2	1	TRUE	FALSE	E2 alone	0
6087	1	1999-2000	29	24.99	87.7	F	2	Mexican American	1	6.76	LBXHCY	186	LBXB12			7.7	LBXFOL	174	LBXRBF		2			2	0	FALSE	FALSE	None	0
6089	1	1999-2000	74	26.41	88	F	2	Non-Hispanic White	3	6.82	LBXHCY	492	LBXB12			34.2	LBXFOL	440	LBXRBF		2				1	FALSE	FALSE	None	0
6093	1	1999-2000	52	32.79	102.9	F	2	Mexican American	1	6.61	LBXHCY	850	LBXB12			12.2	LBXFOL	248	LBXRBF		2			2	1	FALSE	FALSE	None	0
6102	1	1999-2000	42	35.94	103	F	2	Non-Hispanic Black	4	4.58	LBXHCY	508	LBXB12			10.8	LBXFOL	226	LBXRBF	76.6833	2		0	2	0	FALSE	FALSE	None	0
6104	1	1999-2000	85	17.87	69.6	F	2	Non-Hispanic White	3	12.76	LBXHCY	750	LBXB12			35.4	LBXFOL	490	LBXRBF		2				1	FALSE	FALSE	None	0
6105	1	1999-2000	18	34.86	107.8	F	2	Mexican American	1	7.8	LBXHCY	778	LBXB12			16.8	LBXFOL	220	LBXRBF	84.7593	2		0	2	0	FALSE	FALSE	None
6107	1	1999-2000	84	24.12	75	F	2	Non-Hispanic Black	4	8.43	LBXHCY	658	LBXB12			23.8	LBXFOL	373	LBXRBF	8.36601	2		1		1	TRUE	FALSE	E2 alone	0
6109	1	1999-2000	66	34.29	108.2	F	2	Other Hispanic	2	18.12	LBXHCY	206	LBXB12			10	LBXFOL	212	LBXRBF		2				1	FALSE	FALSE	None	0
6115	1	1999-2000	81	28.5	85.9	F	2	Non-Hispanic White	3	8.05	LBXHCY	423	LBXB12			11.9	LBXFOL	230	LBXRBF		2				1	TRUE	FALSE	E2 alone	0
6116	1	1999-2000	71	26.61	86.4	F	2	Other Hispanic	2	11.29	LBXHCY	589	LBXB12			6.8	LBXFOL	147	LBXRBF		2				1	FALSE	FALSE	None	0
6117	1	1999-2000	57	29.42	100.3	F	2	Non-Hispanic White	3	9.85	LBXHCY	274	LBXB12			13.2	LBXFOL	311	LBXRBF		2			2	1	FALSE	FALSE	None	0
6120	1	1999-2000	18	28.84	90.4	F	2	Mexican American	1	6.27	LBXHCY	456	LBXB12			12.3	LBXFOL	205	LBXRBF	22.2926	2		1	2	0	FALSE	FALSE	None
6122	1	1999-2000	59	38.32	120.7	F	2	Non-Hispanic White	3	6.71	LBXHCY	596	LBXB12			22.9	LBXFOL	408	LBXRBF	94.3886	2		0	2	1	FALSE	FALSE	None	0
6123	1	1999-2000	58	44.21	118	F	2	Non-Hispanic Black	4	8.15	LBXHCY	913	LBXB12			15.2	LBXFOL	221	LBXRBF	94.9706	2		0	2	1	FALSE	FALSE	None	0
6124	1	1999-2000	61	27.78	98.5	F	2	Other Hispanic	2	8.38	LBXHCY	257	LBXB12			10.5	LBXFOL	258	LBXRBF	47.3116	2		0		1	TRUE	FALSE	E2 alone	0
6125	1	1999-2000	55	23.71	87.1	F	2	Non-Hispanic Black	4	7.21	LBXHCY	951	LBXB12			16.4	LBXFOL	351	LBXRBF		2			2	1	FALSE	FALSE	None	0
6130	1	1999-2000	58	25.78	89.2	F	2	Non-Hispanic White	3	6.71	LBXHCY	387	LBXB12			18.8	LBXFOL	301	LBXRBF		2			2	1	FALSE	FALSE	None	0
6140	1	1999-2000	82	29.61	103.1	F	2	Other Hispanic	2	10.64	LBXHCY	679	LBXB12			53.1	LBXFOL	700	LBXRBF		2				1	FALSE	FALSE	None	0
6143	1	1999-2000	23	25.01	86.9	F	2	Mexican American	1	6.64	LBXHCY	587	LBXB12			7.8	LBXFOL	172	LBXRBF		2			2	0	TRUE	TRUE	Combinatory	0
6149	1	1999-2000	38	25.69	90.5	F	2	Non-Hispanic Black	4	7.55	LBXHCY	812	LBXB12			12.5	LBXFOL	113	LBXRBF		2			2	0	FALSE	FALSE	None	0
6154	1	1999-2000	32	22.68	71.8	F	2	Non-Hispanic White	3	6.36	LBXHCY	492	LBXB12			16	LBXFOL	404	LBXRBF		2			2	0	FALSE	FALSE	None	0
6157	1	1999-2000	38	22.26	78.2	F	2	Non-Hispanic White	3	4.81	LBXHCY	320	LBXB12			14.4	LBXFOL	354	LBXRBF	11.3771	2		1	2	0	FALSE	FALSE	None	0
6159	1	1999-2000	51	29.15	99.7	F	2	Non-Hispanic Black	4	6.32	LBXHCY	589	LBXB12			13.3	LBXFOL	201	LBXRBF		2			2	1	TRUE	FALSE	E2 alone	0
6167	1	1999-2000	68	26.21	90.2	F	2	Mexican American	1	6.55	LBXHCY	275	LBXB12			20.4	LBXFOL	244	LBXRBF		2				1	FALSE	TRUE	P4 alone	0
6173	1	1999-2000	85			F	2	Non-Hispanic Black	4	18.04	LBXHCY	288	LBXB12			8.9	LBXFOL	154	LBXRBF		2				1	FALSE	FALSE	None	0
6178	1	1999-2000	40	18.46	74	F	2	Mexican American	1	5.62	LBXHCY	716	LBXB12			12	LBXFOL	202	LBXRBF		2			2	0	FALSE	FALSE	None	0
6184	1	1999-2000	73	29.91	101	F	2	Mexican American	1	11.81	LBXHCY	602	LBXB12			10.1	LBXFOL	162	LBXRBF		2				1	FALSE	FALSE	None	0
6185	1	1999-2000	37	35.09	107.4	F	2	Non-Hispanic White	3	8.08	LBXHCY	284	LBXB12			19	LBXFOL	279	LBXRBF		2			2	0	FALSE	FALSE	None	0
6189	1	1999-2000	67	33.87	100.4	F	2	Mexican American	1	9.03	LBXHCY	334	LBXB12			22.4	LBXFOL			73.2805	2		0		1	FALSE	FALSE	None
6190	1	1999-2000	34	29.03	90	F	2	Non-Hispanic Black	4	8.16	LBXHCY	433	LBXB12			10.2	LBXFOL	287	LBXRBF	56.3844	2		0	2	0	TRUE	TRUE	Combinatory	0
6197	1	1999-2000	29	20.83	75	F	2	Non-Hispanic White	3	12.41	LBXHCY	284	LBXB12			9.7	LBXFOL	288	LBXRBF	8.72412	2		1	2	0	TRUE	TRUE	Combinatory	0
6198	1	1999-2000	73	23.19	86.3	F	2	Other race/multi-racial	5	15.22	LBXHCY	465	LBXB12			16.7	LBXFOL	328	LBXRBF		2				1	FALSE	FALSE	None	0
6203	1	1999-2000	71	20.81	76.5	F	2	Non-Hispanic White	3	8.74	LBXHCY	625	LBXB12			23.9	LBXFOL	604	LBXRBF		2				1	FALSE	FALSE	None	1
6209	1	1999-2000	44	25.7	92.9	F	2	Non-Hispanic White	3	7.77	LBXHCY	326	LBXB12			16.8	LBXFOL	407	LBXRBF		2			2	0	FALSE	FALSE	None	0
6211	1	1999-2000	18	28.5	91.9	F	2	Mexican American	1	4.48	LBXHCY	546	LBXB12			14.8	LBXFOL	269	LBXRBF		2			2	0	FALSE	FALSE	None
6217	1	1999-2000	27	29.89	93.8	F	2	Mexican American	1	4.61	LBXHCY	1011	LBXB12			7.2	LBXFOL	188	LBXRBF		2			2	0	FALSE	FALSE	None	0
6218	1	1999-2000	30	21.28	73.1	F	2	Non-Hispanic White	3	5.38	LBXHCY	443	LBXB12			13.6	LBXFOL	268	LBXRBF		2			2	0	FALSE	FALSE	None	0
6222	1	1999-2000	61	33.3	99.7	F	2	Mexican American	1	7.82	LBXHCY	545	LBXB12			14	LBXFOL	219	LBXRBF	72.0647	2		0		1	TRUE	TRUE	Combinatory	0
6233	1	1999-2000	46	33.5	107	F	2	Non-Hispanic White	3	4.21	LBXHCY	614	LBXB12			18.1	LBXFOL	412	LBXRBF		2			2	0	FALSE	FALSE	None	0
6236	1	1999-2000	53	22.51	82	F	2	Mexican American	1	7.74	LBXHCY	438	LBXB12			17.9	LBXFOL	246	LBXRBF	11.5207	2		1	2	1	FALSE	FALSE	None	0
6237	1	1999-2000	74	16.03	67.5	F	2	Non-Hispanic White	3	17.9	LBXHCY	401	LBXB12			8.8	LBXFOL	531	LBXRBF		2				1	FALSE	FALSE	None	0
6240	1	1999-2000	53	23.52	85.7	F	2	Other race/multi-racial	5	5.83	LBXHCY	713	LBXB12			20	LBXFOL	418	LBXRBF		2			2	1	FALSE	FALSE	None
6244	1	1999-2000	49	38.6	109.9	F	2	Mexican American	1	5.71	LBXHCY	460	LBXB12			9	LBXFOL	242	LBXRBF	90.16	2		0	2	1	FALSE	FALSE	None	0
6246	1	1999-2000	46	41.82	123.5	F	2	Mexican American	1	5.6	LBXHCY	656	LBXB12			20.3	LBXFOL	454	LBXRBF	94.949	2		0	2	1	TRUE	FALSE	E2 alone	0
6249	1	1999-2000	70	31.49	97.3	F	2	Other Hispanic	2	5.8	LBXHCY	361	LBXB12			15.8	LBXFOL	336	LBXRBF	73.0086	2		0		1	FALSE	FALSE	None	0
6254	1	1999-2000	18	29.28	87.2	F	2	Mexican American	1	11.27	LBXHCY	268	LBXB12			7	LBXFOL	163	LBXRBF		2			2	0	FALSE	FALSE	None
6256	1	1999-2000	52	31.92	92.2	F	2	Non-Hispanic Black	4	7.08	LBXHCY	386	LBXB12			13.3	LBXFOL	220	LBXRBF	44.5565	2		0	2	1	TRUE	FALSE	E2 alone	0
6287	1	1999-2000	53	47.82	140.6	F	2	Other Hispanic	2	10.52	LBXHCY	322	LBXB12			9.4	LBXFOL	320	LBXRBF	99.8598	2		0	2	1	FALSE	FALSE	None	1
6289	1	1999-2000	68	29.14	82.6	F	2	Non-Hispanic Black	4	8.06	LBXHCY	1019	LBXB12			12.4	LBXFOL	241	LBXRBF		2				1	FALSE	FALSE	None	0
6292	1	1999-2000	19	32.28	115.1	F	2	Non-Hispanic White	3	5.93	LBXHCY	491	LBXB12			11.6	LBXFOL	242	LBXRBF	69.3183	2		0	2	0	FALSE	FALSE	None
6294	1	1999-2000	51	23.48	80.3	F	2	Non-Hispanic Black	4	9.48	LBXHCY	639	LBXB12			7.4	LBXFOL	147	LBXRBF		2			2	1	FALSE	FALSE	None	0
6298	1	1999-2000	39	29.61	102.9	F	2	Non-Hispanic White	3	5.09	LBXHCY	478	LBXB12			18.1	LBXFOL	783	LBXRBF		2			2	0	TRUE	TRUE	Combinatory	0
6299	1	1999-2000	76	34.04	107.5	F	2	Non-Hispanic White	3	7.25	LBXHCY	719	LBXB12			9.2	LBXFOL	201	LBXRBF	83.8575	2		0		1	FALSE	FALSE	None	1
6300	1	1999-2000	85	23.47	85.9	F	2	Mexican American	1	9.06	LBXHCY	503	LBXB12			39	LBXFOL	500	LBXRBF		2				1	FALSE	FALSE	None	0
6304	1	1999-2000	71	24.21	85.1	F	2	Mexican American	1	9.53	LBXHCY	512	LBXB12			13.5	LBXFOL	276	LBXRBF	54.6381	2		0		1	FALSE	FALSE	None	0
6309	1	1999-2000	80	33.4	110.5	F	2	Other race/multi-racial	5	9.6	LBXHCY	949	LBXB12			36	LBXFOL	509	LBXRBF		2				1	FALSE	FALSE	None	0
6325	1	1999-2000	27	26.19	81.3	F	2	Mexican American	1	5.38	LBXHCY	370	LBXB12			10.7	LBXFOL	153	LBXRBF	11.6308	2		1	2	0	FALSE	FALSE	None	0
6328	1	1999-2000	23	31.52	99.9	F	2	Mexican American	1	6.38	LBXHCY	258	LBXB12			7	LBXFOL	317	LBXRBF		2			2	0	FALSE	FALSE	None	0
6344	1	1999-2000	77	30.71	107.2	F	2	Non-Hispanic White	3	12.7	LBXHCY	232	LBXB12			8.9	LBXFOL	280	LBXRBF		2				1	FALSE	FALSE	None	0
6355	1	1999-2000	61	26.99	97	F	2	Mexican American	1	5.92	LBXHCY	801	LBXB12			25.4	LBXFOL	391	LBXRBF	51.0425	2		0		1	FALSE	FALSE	None	0
6365	1	1999-2000	18	19.12	71	F	2	Mexican American	1	4.04	LBXHCY	20001	LBXB12			12.9	LBXFOL	176	LBXRBF	2.74507	2		1	2	0	FALSE	FALSE	None
6374	1	1999-2000	55	34.17	119.6	F	2	Non-Hispanic Black	4	9.12	LBXHCY	364	LBXB12			9.4	LBXFOL	255	LBXRBF		2			2	1	FALSE	FALSE	None	0
6377	1	1999-2000	29	29.83	90.5	F	2	Non-Hispanic White	3	3.36	LBXHCY	244	LBXB12			20.8	LBXFOL	300	LBXRBF		2			2	0	TRUE	TRUE	Combinatory	0
6379	1	1999-2000	71	36.5	114.4	F	2	Mexican American	1	9.92	LBXHCY	351	LBXB12			17.1	LBXFOL	289	LBXRBF	94.0971	2		0		1	FALSE	FALSE	None	0
6383	1	1999-2000	54	31.55	100.6	F	2	Mexican American	1	8.64	LBXHCY	596	LBXB12			12.3	LBXFOL	194	LBXRBF		2			2	1	FALSE	FALSE	None	0
6390	1	1999-2000	58	28.93	99.9	F	2	Other Hispanic	2	8.79	LBXHCY	341	LBXB12			12.6	LBXFOL	195	LBXRBF		2			2	1	FALSE	FALSE	None	1
6402	1	1999-2000	18	19.96	77.2	F	2	Mexican American	1	8.27	LBXHCY	243	LBXB12			5	LBXFOL	232	LBXRBF		2			2	0	FALSE	FALSE	None
6412	1	1999-2000	19	21.85	77	F	2	Mexican American	1	5.96	LBXHCY	323	LBXB12			9.8	LBXFOL	247	LBXRBF	7.03912	2		1	2	0	FALSE	FALSE	None
6419	1	1999-2000	69	24.64	80.6	F	2	Non-Hispanic White	3	7.57	LBXHCY	398	LBXB12			19.7	LBXFOL	607	LBXRBF	21.7415	2		1		1	TRUE	TRUE	Combinatory	0
6426	1	1999-2000	40	31.02	94.1	F	2	Non-Hispanic White	3	5.66	LBXHCY	616	LBXB12			29.8	LBXFOL	510	LBXRBF		2			2	1	TRUE	FALSE	E2 alone	0
6428	1	1999-2000	53	26.64	88.7	F	2	Mexican American	1	7.03	LBXHCY	529	LBXB12			8	LBXFOL	234	LBXRBF	30.6457	2		0	2	1	FALSE	FALSE	None	0
6433	1	1999-2000	18	25.44	76.4	F	2	Non-Hispanic Black	4	7.15	LBXHCY	261	LBXB12			8.4	LBXFOL	244	LBXRBF		2			2	0	FALSE	FALSE	None
6437	1	1999-2000	51	30.52	103.1	F	2	Non-Hispanic White	3	4.9	LBXHCY	564	LBXB12			18.2	LBXFOL	285	LBXRBF	49.2748	2		0	2	1	FALSE	FALSE	None	0
6438	1	1999-2000	31	28.97	88.7	F	2	Mexican American	1	4.61	LBXHCY	619	LBXB12			15.8	LBXFOL	321	LBXRBF		2			2	0	FALSE	FALSE	None	0
6441	1	1999-2000	31	24.88	82.9	F	2	Mexican American	1	5.6	LBXHCY	318	LBXB12			9.3	LBXFOL	222	LBXRBF	11.7508	2		1	2	0	FALSE	FALSE	None	0
6444	1	1999-2000	39			F	2	Non-Hispanic White	3	5.27	LBXHCY	338	LBXB12			11.4	LBXFOL	187	LBXRBF		2			2	0	FALSE	FALSE	None	0
6446	1	1999-2000	19	23.34	87.2	F	2	Other race/multi-racial	5	5.23	LBXHCY	732	LBXB12			11.2	LBXFOL	230	LBXRBF		2			2	0	FALSE	FALSE	None
6448	1	1999-2000	80	38.06	118.7	F	2	Non-Hispanic White	3	11.6	LBXHCY	279	LBXB12			17.8	LBXFOL	317	LBXRBF	93.662	2		0		1	FALSE	FALSE	None	0
6451	1	1999-2000	34	31.54	103.1	F	2	Non-Hispanic Black	4	6.65	LBXHCY	920	LBXB12			11.3	LBXFOL	274	LBXRBF		2			2	0	FALSE	FALSE	None	0
6460	1	1999-2000	18	42.72	110.9	F	2	Non-Hispanic Black	4	6.11	LBXHCY	717	LBXB12			16.3	LBXFOL	270	LBXRBF		2			2	0	TRUE	TRUE	Combinatory
6461	1	1999-2000	66	32.01	99.7	F	2	Other Hispanic	2	6.15	LBXHCY	223	LBXB12			15.6	LBXFOL	322	LBXRBF		2				1	FALSE	FALSE	None	0
6467	1	1999-2000	41	61.15	155.9	F	2	Non-Hispanic Black	4	10.86	LBXHCY	367	LBXB12			4.7	LBXFOL	155	LBXRBF	99.9277	2		0	2	0	FALSE	FALSE	None	0
6472	1	1999-2000	67	22.01	78.2	F	2	Non-Hispanic White	3	6.77	LBXHCY	578	LBXB12			39.3	LBXFOL	457	LBXRBF	8.2988	2		1		1	FALSE	FALSE	None	0
6473	1	1999-2000	79	25.47	93	F	2	Mexican American	1	7.66	LBXHCY	767	LBXB12			18.3	LBXFOL	263	LBXRBF		2				1	FALSE	FALSE	None	0
6476	1	1999-2000	32	26.31	84.7	F	2	Non-Hispanic White	3	4.8	LBXHCY	632	LBXB12			19	LBXFOL	342	LBXRBF		2			2	0	FALSE	FALSE	None	0
6483	1	1999-2000	37	30.07	84.6	F	2	Mexican American	1	4.66	LBXHCY	469	LBXB12			15.4	LBXFOL	176	LBXRBF		2			2	0	FALSE	FALSE	None	0
6487	1	1999-2000	39	33.05	96.1	F	2	Non-Hispanic White	3	5.24	LBXHCY	191	LBXB12			15.6	LBXFOL	235	LBXRBF		2			2	0	FALSE	FALSE	None	0
6497	1	1999-2000	34	33.76	99.7	F	2	Mexican American	1	5.09	LBXHCY	508	LBXB12			10.9	LBXFOL	173	LBXRBF	80.5486	2		0	2	0	FALSE	FALSE	None	0
6499	1	1999-2000	74	22.08	81.1	F	2	Non-Hispanic White	3	9.51	LBXHCY	669	LBXB12			23.7	LBXFOL	463	LBXRBF	5.31541	2		1		1	TRUE	TRUE	Combinatory	0
6508	1	1999-2000	19	31.06	96.8	F	2	Mexican American	1	4.86	LBXHCY	528	LBXB12			10.1	LBXFOL	185	LBXRBF	50.0665	2		0	2	0	FALSE	FALSE	None
6510	1	1999-2000	40	42.14	127.6	F	2	Non-Hispanic Black	4	5.79	LBXHCY	1366	LBXB12			14.8	LBXFOL	256	LBXRBF		2			2	1	FALSE	FALSE	None	0
6517	1	1999-2000	42	30.84	107.2	F	2	Other race/multi-racial	5	8.71	LBXHCY	228	LBXB12			13	LBXFOL	256	LBXRBF		2			2	0	FALSE	FALSE	None	0
6518	1	1999-2000	51	24.24	76.5	F	2	Other race/multi-racial	5	6.71	LBXHCY	690	LBXB12			7.6	LBXFOL	241	LBXRBF		2			2	1	FALSE	FALSE	None	0
6519	1	1999-2000	44	28.23		F	2	Non-Hispanic White	3	5.08	LBXHCY							482	LBXRBF					3	0	FALSE	FALSE	None	0
6529	1	1999-2000	81	22.85	75.7	F	2	Other Hispanic	2	11.06	LBXHCY	475	LBXB12			19	LBXFOL	189	LBXRBF		2				1	FALSE	FALSE	None	0
6533	1	1999-2000	30	22.88	82.6	F	2	Non-Hispanic White	3	11.28	LBXHCY	382	LBXB12			10.3	LBXFOL	309	LBXRBF	5.394	2		1	2	0	FALSE	FALSE	None	0
6536	1	1999-2000	32	24.34	88.5	F	2	Non-Hispanic White	3	6.57	LBXHCY	329	LBXB12			19.8	LBXFOL	235	LBXRBF		2			2	0	FALSE	FALSE	None	0
6538	1	1999-2000	36	25.1	76.8	F	2	Mexican American	1	5.48	LBXHCY	273	LBXB12			9.3	LBXFOL	179	LBXRBF		2			2	0	FALSE	FALSE	None	0
6542	1	1999-2000	19	16.25	64.3	F	2	Non-Hispanic White	3	6.24	LBXHCY	340	LBXB12			15.9	LBXFOL	243	LBXRBF	1.38075	2		1	2	0	FALSE	FALSE	None
6553	1	1999-2000	68	39.4	121.8	F	2	Mexican American	1	6.62	LBXHCY	509	LBXB12			15.9	LBXFOL	260	LBXRBF	94.5608	2		0		1	FALSE	FALSE	None	0
6558	1	1999-2000	44	28.98	96.7	F	2	Mexican American	1	6.63	LBXHCY	565	LBXB12			5.5	LBXFOL	171	LBXRBF		2			2	0	FALSE	FALSE	None	0
6559	1	1999-2000	40	26.48	84.4	F	2	Mexican American	1	5.11	LBXHCY	630	LBXB12			18.4	LBXFOL	611	LBXRBF		2			2	0	FALSE	FALSE	None	0
6561	1	1999-2000	53	35.08		F	2	Non-Hispanic White	3	9.92	LBXHCY	346	LBXB12			21.1	LBXFOL	469	LBXRBF		2			2	1	FALSE	FALSE	None	0
6565	1	1999-2000	76	29.03	85.5	F	2	Other Hispanic	2	8.82	LBXHCY	511	LBXB12			21.8	LBXFOL	499	LBXRBF		2				1	FALSE	FALSE	None	1
6568	1	1999-2000	18	27.13	89.2	F	2	Non-Hispanic Black	4	5.26	LBXHCY	339	LBXB12			6.5	LBXFOL	164	LBXRBF		2			2	0	FALSE	FALSE	None
6573	1	1999-2000	18	34.84	109.6	F	2	Non-Hispanic Black	4	6.25	LBXHCY	440	LBXB12			5.4	LBXFOL	163	LBXRBF		2			2	0	FALSE	FALSE	None
6581	1	1999-2000	34	31.53	96.2	F	2	Non-Hispanic White	3	4.82	LBXHCY	443	LBXB12			8.6	LBXFOL	342	LBXRBF	46.4242	2		0	2	1	TRUE	FALSE	E2 alone	0
6583	1	1999-2000	85	35.21	114.4	F	2	Non-Hispanic Black	4	10.97	LBXHCY	249	LBXB12			5.1	LBXFOL	121	LBXRBF		2				1	FALSE	FALSE	None	0
6584	1	1999-2000	28	26.16	83.2	F	2	Non-Hispanic White	3	11.79	LBXHCY	395	LBXB12			3.8	LBXFOL	128	LBXRBF		2			2	0	FALSE	FALSE	None	0
6601	1	1999-2000	31	38.29	118.3	F	2	Non-Hispanic Black	4	6.66	LBXHCY	512	LBXB12			20.7	LBXFOL	290	LBXRBF		2			2	0	FALSE	FALSE	None	0
6605	1	1999-2000	57	31.04	98.7	F	2	Other Hispanic	2	7.15	LBXHCY	624	LBXB12			15.3	LBXFOL	295	LBXRBF	60.9768	2		0	2	1	FALSE	FALSE	None	0
6608	1	1999-2000	84	21.02	85.4	F	2	Non-Hispanic White	3	9.39	LBXHCY	475	LBXB12			20.9	LBXFOL	331	LBXRBF						1	FALSE	FALSE	None	0
6611	1	1999-2000	41	24.66	92.6	F	2	Non-Hispanic White	3	7.3	LBXHCY	201	LBXB12			3.9	LBXFOL	112	LBXRBF	42.0961	2		0	2	0	FALSE	FALSE	None	0
6612	1	1999-2000	18	33.52	99.9	F	2	Mexican American	1	4.18	LBXHCY	767	LBXB12			35.4	LBXFOL	578	LBXRBF		2			2	0	FALSE	FALSE	None
6613	1	1999-2000	80	23.87	94.4	F	2	Non-Hispanic White	3	7.47	LBXHCY	421	LBXB12			11.8	LBXFOL	281	LBXRBF		2				1	FALSE	FALSE	None	0
6619	1	1999-2000	19	30.08	85.6	F	2	Mexican American	1	12.55	LBXHCY	312	LBXB12			5.2	LBXFOL	135	LBXRBF		2			2	0	FALSE	FALSE	None
6622	1	1999-2000	48	42.27	119	F	2	Mexican American	1	6.49	LBXHCY	256	LBXB12			12.5	LBXFOL	405	LBXRBF		2			2	1	FALSE	FALSE	None	0
6627	1	1999-2000	38	21.99	86.3	F	2	Non-Hispanic Black	4	6.02	LBXHCY	804	LBXB12			14.6	LBXFOL	359	LBXRBF		2			2	0	FALSE	FALSE	None	0
6628	1	1999-2000	19	25.67	83.7	F	2	Mexican American	1	4.37	LBXHCY	306	LBXB12			11.2	LBXFOL	259	LBXRBF	9.52328	2		1	2	0	FALSE	FALSE	None
6630	1	1999-2000	19	23.13	86.3	F	2	Mexican American	1	7.02	LBXHCY	419	LBXB12			11.6	LBXFOL	184	LBXRBF		2			2	0	FALSE	FALSE	None
6637	1	1999-2000	57	46.76	128	F	2	Non-Hispanic White	3	6.08	LBXHCY	482	LBXB12			15.1	LBXFOL	339	LBXRBF	98.6334	2		0	2	1	FALSE	FALSE	None	0
6643	1	1999-2000	31	39.68	117.6	F	2	Other race/multi-racial	5	6.43	LBXHCY	343	LBXB12			12.6	LBXFOL	379	LBXRBF		2			2	0	FALSE	FALSE	None	0
6658	1	1999-2000	42	48.38		F	2	Non-Hispanic White	3	4.85	LBXHCY	418	LBXB12			12.9	LBXFOL	488	LBXRBF		2			3	0	FALSE	FALSE	None	0
6661	1	1999-2000	63	42.85	121.3	F	2	Non-Hispanic White	3	6.44	LBXHCY	374	LBXB12			18.2	LBXFOL	364	LBXRBF	99.2562	2		0		1	FALSE	FALSE	None	0
6662	1	1999-2000	41	40.03	103.5	F	2	Mexican American	1	5.62	LBXHCY	588	LBXB12			6.8	LBXFOL	890	LBXRBF		2			2	0	FALSE	FALSE	None	0
6664	1	1999-2000	46	28.1	84.6	F	2	Other Hispanic	2	32.17	LBXHCY	691	LBXB12			2	LBXFOL	212	LBXRBF	24.6009	2		1	2	0	FALSE	FALSE	None	0
6666	1	1999-2000	72	34.79	120.4	F	2	Mexican American	1	6.42	LBXHCY	332	LBXB12			17	LBXFOL	331	LBXRBF	85.8354	2		0		1	FALSE	FALSE	None
6670	1	1999-2000	52	26.52	91.6	F	2	Mexican American	1	7.78	LBXHCY	1130	LBXB12			6.4	LBXFOL	199	LBXRBF	30.1266	2		0	2	1	FALSE	FALSE	None	0
6671	1	1999-2000	43	40.12	100.2	F	2	Non-Hispanic Black	4	4.27	LBXHCY	662	LBXB12			11	LBXFOL	218	LBXRBF	63.013	2		0	2	0	FALSE	FALSE	None	0
6673	1	1999-2000	79	39.66	118.5	F	2	Non-Hispanic Black	4	39.39	LBXHCY	284	LBXB12			10.4	LBXFOL	171	LBXRBF	97.7836	2		0		1	FALSE	FALSE	None	1
6678	1	1999-2000	19	19.4	68.7	F	2	Non-Hispanic Black	4	4.82	LBXHCY	1286	LBXB12			12.8	LBXFOL	180	LBXRBF		2			2	0	FALSE	FALSE	None
6683	1	1999-2000	42	31.3	86.3	F	2	Mexican American	1	5.43	LBXHCY	704	LBXB12			10.8	LBXFOL	217	LBXRBF	27.1422	2		1	2	0	FALSE	FALSE	None	0
6686	1	1999-2000	63	30.58	105.5	F	2	Non-Hispanic Black	4	7.58	LBXHCY	560	LBXB12			7.7	LBXFOL	174	LBXRBF	65.5232			0		1	FALSE	FALSE	None	0
6692	1	1999-2000	43	24.06	75.3	F	2	Non-Hispanic White	3	7.45	LBXHCY	607	LBXB12			17.2	LBXFOL	409	LBXRBF	6.15341	2		1	2	1	FALSE	FALSE	None	0
6698	1	1999-2000	54	35.49	119.7	F	2	Non-Hispanic White	3	5.76	LBXHCY	616	LBXB12			17.7	LBXFOL	415	LBXRBF		2			2	1	TRUE	TRUE	Combinatory	0
6701	1	1999-2000	63	32.63	100	F	2	Non-Hispanic White	3	8.66	LBXHCY	307	LBXB12			18.9	LBXFOL	386	LBXRBF		2				1	FALSE	FALSE	None	0
6702	1	1999-2000	44	30.82	101.4	F	2	Non-Hispanic Black	4	6.35	LBXHCY	408	LBXB12			10.7	LBXFOL	370	LBXRBF	42.0097	2		0	2	0	FALSE	FALSE	None	0
6704	1	1999-2000	28	18.56	67	F	2	Mexican American	1	6.64	LBXHCY	458	LBXB12			6.1	LBXFOL	129	LBXRBF		2			2	0	FALSE	FALSE	None	0
6705	1	1999-2000	19	28.49	78	F	2	Non-Hispanic Black	4	4.23	LBXHCY	979	LBXB12			14	LBXFOL	107	LBXRBF	10.3348	2		1	2	0	FALSE	FALSE	None
6706	1	1999-2000	60	42.81	120.5	F	2	Non-Hispanic Black	4	6.21	LBXHCY	385	LBXB12			21.2	LBXFOL	233	LBXRBF						1	FALSE	FALSE	None	0
6707	1	1999-2000	18	33.31	103	F	2	Mexican American	1	3.89	LBXHCY	380	LBXB12			9.4	LBXFOL	348	LBXRBF		2			2	0	FALSE	FALSE	None
6710	1	1999-2000	18	20.6	71.8	F	2	Non-Hispanic Black	4	7.5	LBXHCY	909	LBXB12			8.8	LBXFOL	187	LBXRBF		2			2	0	FALSE	FALSE	None
6711	1	1999-2000	84	25.23	92.7	F	2	Non-Hispanic White	3	11.11	LBXHCY	355	LBXB12			6.8	LBXFOL	244	LBXRBF	31.1195	2		0		1	FALSE	FALSE	None	0
6716	1	1999-2000	57	32.8	107.6	F	2	Other Hispanic	2	9.95	LBXHCY	243	LBXB12			19.2	LBXFOL	437	LBXRBF		2			2	1	TRUE	FALSE	E2 alone	1
6718	1	1999-2000	39	22.48	76.2	F	2	Other Hispanic	2	7.66	LBXHCY	518	LBXB12			10.7	LBXFOL	245	LBXRBF	7.77624	2		1	2	0	FALSE	FALSE	None	0
6727	1	1999-2000	39	42.26	120.5	F	2	Non-Hispanic White	3	4.48	LBXHCY	557	LBXB12			14.5	LBXFOL	425	LBXRBF		2			2	0	FALSE	FALSE	None	0
6728	1	1999-2000	26	24.36	77.6	F	2	Non-Hispanic White	3	5.69	LBXHCY	339	LBXB12			7.5	LBXFOL	269	LBXRBF		2			2	0	FALSE	FALSE	None	0
6733	1	1999-2000	37	23.26	83.3	F	2	Non-Hispanic Black	4	9.2	LBXHCY	817	LBXB12			14.6	LBXFOL	219	LBXRBF		2			2	0	FALSE	FALSE	None	0
6735	1	1999-2000	55	23.78	76.1	F	2	Non-Hispanic White	3	8.24	LBXHCY	351	LBXB12			6.1	LBXFOL	289	LBXRBF	16.841	2		1	2	1	TRUE	FALSE	E2 alone	0
6758	1	1999-2000	65	19.71	75.8	F	2	Mexican American	1	9.87	LBXHCY	662	LBXB12			6.1	LBXFOL	330	LBXRBF		2				1	FALSE	FALSE	None	0
6760	1	1999-2000	31	39.59	129.8	F	2	Non-Hispanic White	3	6.94	LBXHCY	315	LBXB12			17.3	LBXFOL	187	LBXRBF		2			2	0	FALSE	FALSE	None	0
6772	1	1999-2000	23	44.53	122.3	F	2	Non-Hispanic White	3	6.29	LBXHCY	416	LBXB12			6.2	LBXFOL	256	LBXRBF		2			2	0	FALSE	FALSE	None	0
6788	1	1999-2000	61	30.16	96.1	F	2	Non-Hispanic Black	4	7.53	LBXHCY	667	LBXB12			15	LBXFOL	175	LBXRBF		2				1	FALSE	FALSE	None	0
6797	1	1999-2000	26	33.89	96.4	F	2	Non-Hispanic White	3	5.16	LBXHCY	364	LBXB12			12.3	LBXFOL	319	LBXRBF	51.9645	2		0	2	0	FALSE	FALSE	None	0
6799	1	1999-2000	23	42.37	106.7	F	2	Other Hispanic	2	4.51	LBXHCY	501	LBXB12			9.4	LBXFOL	162	LBXRBF		2			2	0	FALSE	FALSE	None	0
6801	1	1999-2000	69	28.57	94.1	F	2	Non-Hispanic White	3	8.47	LBXHCY	518	LBXB12			32.8	LBXFOL	360	LBXRBF	45.8306	2		0		1	FALSE	FALSE	None	1
6807	1	1999-2000	18	51.71	125.5	F	2	Non-Hispanic Black	4	3.94	LBXHCY	393	LBXB12			9.2	LBXFOL	259	LBXRBF		2			2	0	FALSE	FALSE	None
6810	1	1999-2000	31	24.19	87.5	F	2	Mexican American	1	5.15	LBXHCY	1167	LBXB12			18.7	LBXFOL	292	LBXRBF	17.8828	2		1	2	0	FALSE	FALSE	None	0
6818	1	1999-2000	40	28.6	87.8	F	2	Mexican American	1	7.99	LBXHCY	464	LBXB12			6.9	LBXFOL	232	LBXRBF	39.026	2		0	2	0	FALSE	FALSE	None	0
6822	1	1999-2000	29	22.04	74.3	F	2	Non-Hispanic White	3	8.12	LBXHCY	500	LBXB12			7.6	LBXFOL	141	LBXRBF	6.78979	2		1	2	0	TRUE	TRUE	Combinatory	0
6823	1	1999-2000	60	30.61	95.5	F	2	Mexican American	1	7.04	LBXHCY	580	LBXB12			11.7	LBXFOL	242	LBXRBF		2				1	TRUE	FALSE	E2 alone	1
6824	1	1999-2000	35	20.93	76.8	F	2	Non-Hispanic White	3	9.73	LBXHCY	282	LBXB12			11	LBXFOL	212	LBXRBF		2			2	0	FALSE	FALSE	None	0
6829	1	1999-2000	43	34.56	112.9	F	2	Non-Hispanic Black	4	15.35	LBXHCY	519	LBXB12			8.8	LBXFOL	362	LBXRBF		2			2	0	FALSE	FALSE	None	0
6830	1	1999-2000	19	19.64	73	F	2	Other Hispanic	2	4.61	LBXHCY	518	LBXB12			18.3	LBXFOL	284	LBXRBF		2			2	0	FALSE	FALSE	None
6832	1	1999-2000	19	24.36	78	F	2	Non-Hispanic Black	4	8.73	LBXHCY	427	LBXB12			8.4	LBXFOL	163	LBXRBF		2			2	0	FALSE	FALSE	None
6838	1	1999-2000	67	33.51	109.4	F	2	Non-Hispanic White	3	9.76	LBXHCY	264	LBXB12			40.2	LBXFOL	377	LBXRBF		2				1	FALSE	FALSE	None	0
6847	1	1999-2000	85	25.67	90.9	F	2	Mexican American	1	25.25	LBXHCY	421	LBXB12			7.1	LBXFOL	376	LBXRBF		2				1	FALSE	FALSE	None	1
6852	1	1999-2000	31	39.89	108	F	2	Non-Hispanic Black	4	5.77	LBXHCY	562	LBXB12			13.2	LBXFOL	294	LBXRBF	88.236	2		0	2	0	FALSE	FALSE	None	0
6859	1	1999-2000	52	28.96	87.8	F	2	Mexican American	1	13.23	LBXHCY	257	LBXB12			14	LBXFOL	199	LBXRBF		2			2	1	FALSE	FALSE	None	0
6865	1	1999-2000	38	26.82	86.1	F	2	Other Hispanic	2	5.05	LBXHCY	315	LBXB12			10.1	LBXFOL	223	LBXRBF	22.3767	2		1	2	0	FALSE	FALSE	None	0
6873	1	1999-2000	36	27.13	82.6	F	2	Mexican American	1	4.54	LBXHCY	828	LBXB12			16.2	LBXFOL	292	LBXRBF		2			2	0	FALSE	FALSE	None	0
6891	1	1999-2000	22	30.3	98.4	F	2	Other Hispanic	2	6.28	LBXHCY	378	LBXB12			19.5	LBXFOL	360	LBXRBF		2			2	0	FALSE	FALSE	None	0
6898	1	1999-2000	45	31.84	107.5	F	2	Mexican American	1	10.47	LBXHCY	744	LBXB12			7.1	LBXFOL	209	LBXRBF	86.286	2		0	2	0	FALSE	FALSE	None	0
6903	1	1999-2000	47	20.32	78.6	F	2	Mexican American	1	5.75	LBXHCY	319	LBXB12			10.2	LBXFOL	172	LBXRBF		2			2	0	TRUE	FALSE	E2 alone	0
6904	1	1999-2000	69	33.01	103	F	2	Mexican American	1	10.53	LBXHCY	398	LBXB12			17.4	LBXFOL	375	LBXRBF		2				1	FALSE	FALSE	None	0
6907	1	1999-2000	45	34.33	106.1	F	2	Mexican American	1	3.05	LBXHCY	547	LBXB12			26.6	LBXFOL	624	LBXRBF		2			2	0	FALSE	FALSE	None	0
6922	1	1999-2000	55	28.71	81	F	2	Mexican American	1	5.5	LBXHCY	455	LBXB12			22.4	LBXFOL	496	LBXRBF		2			2	1	FALSE	TRUE	P4 alone	0
6928	1	1999-2000	38	30.82	97.2	F	2	Non-Hispanic White	3	4.79	LBXHCY	398	LBXB12			5.3	LBXFOL	182	LBXRBF	68.3547	2		0	2	1	FALSE	FALSE	None	0
6934	1	1999-2000	51	31.75	109.8	F	2	Non-Hispanic Black	4	4.43	LBXHCY	475	LBXB12			12.1	LBXFOL	234	LBXRBF		2			2	1	FALSE	FALSE	None	0
6940	1	1999-2000	54	38.59	121.6	F	2	Other race/multi-racial	5	8.83	LBXHCY	465	LBXB12			11.1	LBXFOL	312	LBXRBF		2			2	1	FALSE	FALSE	None	1
6942	1	1999-2000	47	24.09	88.5	F	2	Mexican American	1	8.73	LBXHCY	603	LBXB12			17.7	LBXFOL	321	LBXRBF		2			2	1	FALSE	FALSE	None	0
6948	1	1999-2000	54	24.66	85.8	F	2	Other Hispanic	2	5.74	LBXHCY	1271	LBXB12			39.1	LBXFOL	378	LBXRBF	55.228	2		0	2	1	FALSE	FALSE	None	0
6965	1	1999-2000	36	36.6	99.7	F	2	Other Hispanic	2	8.25	LBXHCY	628	LBXB12			9.3	LBXFOL	190	LBXRBF	88.526	2		0	2	0	FALSE	FALSE	None	0
6967	1	1999-2000	70	20.34	83.5	F	2	Non-Hispanic White	3	6.26	LBXHCY	612	LBXB12			23.4	LBXFOL	964	LBXRBF	12.5514	2		1		1	TRUE	FALSE	E2 alone	0
6969	1	1999-2000	24	25.38	81.8	F	2	Non-Hispanic White	3	4.87	LBXHCY	568	LBXB12			14.9	LBXFOL	343	LBXRBF		2			2	0	TRUE	TRUE	Combinatory	0
6972	1	1999-2000	63	20.71	67.8	F	2	Non-Hispanic White	3	5.65	LBXHCY	1376	LBXB12			37	LBXFOL	405	LBXRBF	5.3862	2		1		1	FALSE	FALSE	None	0
6974	1	1999-2000	50	20.47	80.6	F	2	Non-Hispanic White	3	5.02	LBXHCY	516	LBXB12			25.4	LBXFOL	623	LBXRBF		2			2	0	FALSE	FALSE	None	0
6976	1	1999-2000	65	40.64		F	2	Non-Hispanic Black	4	16.31	LBXHCY	620	LBXB12			6.8	LBXFOL	261	LBXRBF		2				1	FALSE	FALSE	None	1
6978	1	1999-2000	19	21.47	78.1	F	2	Mexican American	1	5.65	LBXHCY	715	LBXB12			12.3	LBXFOL	248	LBXRBF		2			2	0	FALSE	FALSE	None
6979	1	1999-2000	41	31.95	96.6	F	2	Mexican American	1	3.88	LBXHCY	404	LBXB12			10.6	LBXFOL	309	LBXRBF		2			2	0	FALSE	FALSE	None	0
6981	1	1999-2000	48	27.39	99.9	F	2	Non-Hispanic Black	4	5.49	LBXHCY	654	LBXB12			26.4	LBXFOL	560	LBXRBF	55.6562	2		0	2	1	TRUE	FALSE	E2 alone	0
6987	1	1999-2000	46	34.57	111.6	F	2	Non-Hispanic White	3	7.52	LBXHCY	406	LBXB12			11.4	LBXFOL	177	LBXRBF	91.635	2		0	2	0	FALSE	FALSE	None	0
6990	1	1999-2000	85	21.99	81.5	F	2	Non-Hispanic Black	4	14.79	LBXHCY	681	LBXB12			43.3	LBXFOL	627	LBXRBF	8.89189	2		1		1	FALSE	FALSE	None	0
6999	1	1999-2000	54	39.6	107.8	F	2	Non-Hispanic White	3	4.9	LBXHCY	556	LBXB12			28	LBXFOL	398	LBXRBF	84.7271	2		0	2	1	FALSE	FALSE	None	0
7002	1	1999-2000	67	34.57	101.9	F	2	Mexican American	1	7.05	LBXHCY	2653	LBXB12			18.5	LBXFOL	263	LBXRBF		2				1	FALSE	FALSE	None	0
7008	1	1999-2000	42	29.54	95.5	F	2	Mexican American	1	6	LBXHCY	737	LBXB12			26.6	LBXFOL	269	LBXRBF	58.3608	2		0	2	0	FALSE	FALSE	None	0
7010	1	1999-2000	62	30.02	99.8	F	2	Mexican American	1	7.8	LBXHCY	880	LBXB12			22.8	LBXFOL	809	LBXRBF		2				1	FALSE	FALSE	None	1
7018	1	1999-2000	60	33.71	115	F	2	Mexican American	1	5.05	LBXHCY							548	LBXRBF						1	FALSE	FALSE	None	0
7022	1	1999-2000	85	23.44	87.2	F	2	Non-Hispanic White	3	8.77	LBXHCY	406	LBXB12			24.3	LBXFOL	485	LBXRBF	21.6298	2		1		1	TRUE	FALSE	E2 alone	0
7024	1	1999-2000	30	20.95	77.4	F	2	Non-Hispanic Black	4	12.09	LBXHCY	171	LBXB12			5.5	LBXFOL	104	LBXRBF	8.17479	1		1	2	0	FALSE	FALSE	None	0
7029	1	1999-2000	33	32.36	106.3	F	2	Non-Hispanic White	3	5.13	LBXHCY	729	LBXB12			5.1	LBXFOL	176	LBXRBF	78.2485	2		0	2	0	FALSE	FALSE	None	0
7031	1	1999-2000	24	24.81	77.3	F	2	Mexican American	1	5.5	LBXHCY	1058	LBXB12			20	LBXFOL	290	LBXRBF		2			2	0	FALSE	FALSE	None	0
7032	1	1999-2000	21	22.92	74.1	F	2	Mexican American	1	5.54	LBXHCY	451	LBXB12			15.4	LBXFOL	270	LBXRBF		2			2	0	FALSE	FALSE	None	0
7038	1	1999-2000	19	20.75	71.5	F	2	Non-Hispanic Black	4	9	LBXHCY	695	LBXB12			7.4	LBXFOL	140	LBXRBF	3.84795	2		1	2	0	FALSE	FALSE	None
7040	1	1999-2000	22			F	2	Non-Hispanic White	3	7.61	LBXHCY	647	LBXB12			16.2	LBXFOL	338	LBXRBF		2			2	0	FALSE	FALSE	None	0
7043	1	1999-2000	35	26.82	86.3	F	2	Non-Hispanic White	3	3.8	LBXHCY	476	LBXB12			30.4	LBXFOL	291	LBXRBF		2			2	0	FALSE	FALSE	None	0
7045	1	1999-2000	29	24.61	86	F	2	Non-Hispanic White	3	10.48	LBXHCY	275	LBXB12			30.4	LBXFOL	275	LBXRBF	20.0498	2		1	2	0	TRUE	TRUE	Combinatory	0
7049	1	1999-2000	85	23.93	88.2	F	2	Non-Hispanic White	3	8.43	LBXHCY	713	LBXB12			26.4	LBXFOL	471	LBXRBF						1	FALSE	FALSE	None	1
7053	1	1999-2000	44	28.13	83.2	F	2	Non-Hispanic White	3	8.46	LBXHCY	257	LBXB12			10	LBXFOL	167	LBXRBF	22.0304	2		1	2	1	FALSE	FALSE	None	0
7060	1	1999-2000	71	28.15	107.7	F	2	Non-Hispanic White	3	11.71	LBXHCY	444	LBXB12			32.4	LBXFOL	313	LBXRBF		2				1	FALSE	FALSE	None	1
7063	1	1999-2000	85			F	2	Non-Hispanic Black	4	31.92	LBXHCY	490	LBXB12			3.8	LBXFOL	166	LBXRBF		2				1	FALSE	FALSE	None	0
7066	1	1999-2000	39	36.95	98.3	F	2	Non-Hispanic White	3	7.09	LBXHCY	285	LBXB12			9.3	LBXFOL	206	LBXRBF		2			2	0	FALSE	FALSE	None	0
7067	1	1999-2000	39	23.15	73.9	F	2	Non-Hispanic White	3	6.87	LBXHCY	501	LBXB12			11.3	LBXFOL	279	LBXRBF	8.94644	2		1	2	0	FALSE	FALSE	None	0
7069	1	1999-2000	18	21.66	69.2	F	2	Mexican American	1	4.66	LBXHCY	4301	LBXB12			20	LBXFOL	294	LBXRBF	2.98293	2		1	2	0	FALSE	FALSE	None
7074	1	1999-2000	36	23.4	70.5	F	2	Other Hispanic	2	4.81	LBXHCY	977	LBXB12			14.2	LBXFOL	233	LBXRBF	6.29461	2		1	2	0	FALSE	FALSE	None	0
7075	1	1999-2000	45	39.9	109.6	F	2	Non-Hispanic Black	4	5.99	LBXHCY	726	LBXB12			12.4	LBXFOL	259	LBXRBF		2			2	1	FALSE	FALSE	None	0
7077	1	1999-2000	64	40.3	131.9	F	2	Non-Hispanic White	3	7.65	LBXHCY	442	LBXB12			6.5	LBXFOL	182	LBXRBF	97.3336	2		0		1	FALSE	FALSE	None	0
7082	1	1999-2000	62	25.66	85	F	2	Non-Hispanic White	3	6.05	LBXHCY	846	LBXB12			25	LBXFOL	301	LBXRBF	19.8057	2		1		1	TRUE	FALSE	E2 alone	0
7084	1	1999-2000	45	27.35	91.1	F	2	Non-Hispanic Black	4	8.4	LBXHCY	1108	LBXB12			7.4	LBXFOL	155	LBXRBF	23.5425	2		1	2	1	FALSE	FALSE	None	0
7085	1	1999-2000	60	27.57	91	F	2	Mexican American	1	5.12	LBXHCY	532	LBXB12			8.6	LBXFOL	297	LBXRBF	64.6316	2		0		1	FALSE	FALSE	None	0
7087	1	1999-2000	60	21.87	81.1	F	2	Non-Hispanic Black	4	6.25	LBXHCY	648	LBXB12			12	LBXFOL	232	LBXRBF	10.1735	2		1		1	FALSE	FALSE	None	0
7089	1	1999-2000	29	25.9	83.2	F	2	Mexican American	1	6.39	LBXHCY	571	LBXB12			9.2	LBXFOL	252	LBXRBF		2			2	0	FALSE	FALSE	None	0
7096	1	1999-2000	29	25.85	90.7	F	2	Non-Hispanic White	3	6.19	LBXHCY	344	LBXB12			15.1	LBXFOL	296	LBXRBF		2			2	0	TRUE	TRUE	Combinatory	0
7097	1	1999-2000	20	36.19	98.1	F	2	Non-Hispanic Black	4	6.33	LBXHCY	803	LBXB12			10.4	LBXFOL	327	LBXRBF	71.8594	2		0	2	0	FALSE	FALSE	None	0
7103	1	1999-2000	18	19.31	74	F	2	Non-Hispanic White	3	6.1	LBXHCY	449	LBXB12			13.1	LBXFOL	201	LBXRBF	5.35972	2		1	2	0	FALSE	FALSE	None
7107	1	1999-2000	28	26.29	88.3	F	2	Non-Hispanic White	3	5.06	LBXHCY	598	LBXB12			26.8	LBXFOL	707	LBXRBF	24.9627	2		1	2	0	FALSE	FALSE	None	0
7114	1	1999-2000	77	30.17	114.3	F	2	Mexican American	1	6.28	LBXHCY	662	LBXB12			38.8	LBXFOL	554	LBXRBF		2				1	FALSE	FALSE	None	1
7130	1	1999-2000	19	20.81	68.4	F	2	Mexican American	1	4.99	LBXHCY	543	LBXB12			6.3	LBXFOL	146	LBXRBF	3.41821	2		1	2	0	FALSE	FALSE	None
7132	1	1999-2000	63	31.29	101.7	F	2	Non-Hispanic White	3	7.28	LBXHCY	550	LBXB12			15.3	LBXFOL	332	LBXRBF		2				1	TRUE	FALSE	E2 alone	0
7133	1	1999-2000	54	33.96	117.4	F	2	Non-Hispanic White	3	7.23	LBXHCY	437	LBXB12			31.2	LBXFOL	488	LBXRBF		2			2	1	TRUE	FALSE	E2 alone	0
7134	1	1999-2000	72	32.27	99	F	2	Mexican American	1	18.38	LBXHCY	790	LBXB12			71.1	LBXFOL	855	LBXRBF	66.3126	2		0		1	FALSE	FALSE	None	0
7136	1	1999-2000	56	20.32	76	F	2	Mexican American	1	5.56	LBXHCY	435	LBXB12			23.4	LBXFOL	476	LBXRBF	3.92974	2		1	2	1	TRUE	FALSE	E2 alone	0
7140	1	1999-2000	32	25	83.8	F	2	Non-Hispanic White	3	5.34	LBXHCY	291	LBXB12			31.4	LBXFOL	348	LBXRBF		2			2	0	FALSE	FALSE	None	0
7146	1	1999-2000	52	33.08	97.4	F	2	Non-Hispanic White	3	10	LBXHCY	291	LBXB12			25.7	LBXFOL	477	LBXRBF		2			2	1	FALSE	FALSE	None	0
7152	1	1999-2000	18	17.69	73.6	F	2	Other race/multi-racial	5	5.67	LBXHCY	204	LBXB12			6.9	LBXFOL	164	LBXRBF	2.13016	2		1	2	0	FALSE	FALSE	None
7154	1	1999-2000	36	31.01	100.4	F	2	Other Hispanic	2	7.9	LBXHCY	882	LBXB12			6.7	LBXFOL	219	LBXRBF		2			2	0	FALSE	FALSE	None	0
7162	1	1999-2000	60	27.32	94	F	2	Non-Hispanic White	3	3.75	LBXHCY	894	LBXB12			28.5	LBXFOL	466	LBXRBF	70.8122	2		0		1	FALSE	FALSE	None	1
7163	1	1999-2000	44	27.57	93.4	F	2	Non-Hispanic White	3	6.55	LBXHCY	305	LBXB12			9.7	LBXFOL	208	LBXRBF	38.2327	2		0	2	0	FALSE	FALSE	None	0
7167	1	1999-2000	44	53.62	140.5	F	2	Mexican American	1	7.32	LBXHCY	351	LBXB12			6.5	LBXFOL	223	LBXRBF	99.9243	2		0	2	0	FALSE	FALSE	None	0
7168	1	1999-2000	18	34.81	112.3	F	2	Mexican American	1	6.35	LBXHCY	650	LBXB12			10.2	LBXFOL	297	LBXRBF		2			2	0	FALSE	FALSE	None
7169	1	1999-2000	29	26.11	93.5	F	2	Mexican American	1	4.78	LBXHCY	376	LBXB12			7.9	LBXFOL	178	LBXRBF	33.1317	2		0	2	0	FALSE	FALSE	None	0
7184	1	1999-2000	85	19.92	71.4	F	2	Non-Hispanic White	3	9.02	LBXHCY	526	LBXB12			17.3	LBXFOL	344	LBXRBF	4.05913	2		1		1	FALSE	FALSE	None	0
7188	1	1999-2000	19	16.95	70	F	2	Mexican American	1	5.87	LBXHCY	560	LBXB12			5.2	LBXFOL	166	LBXRBF	1.97521	2		1	2	0	FALSE	FALSE	None
7192	1	1999-2000	45	43.93	121.5	F	2	Non-Hispanic Black	4	7.03	LBXHCY	405	LBXB12			7.1	LBXFOL	250	LBXRBF	96.2045	2		0	2	0	FALSE	FALSE	None	0
7195	1	1999-2000	63	31.45	102.9	F	2	Other Hispanic	2	10.59	LBXHCY	392	LBXB12			30.2	LBXFOL	176	LBXRBF	51.95	2		0		1	FALSE	FALSE	None	0
7196	1	1999-2000	69	19.44	78.7	F	2	Mexican American	1	4.95	LBXHCY	6390	LBXB12			14.2	LBXFOL	557	LBXRBF	7.09743	2		1		1	FALSE	FALSE	None	0
7204	1	1999-2000	22	22.04	78.9	F	2	Non-Hispanic Black	4	9.12	LBXHCY	530	LBXB12			5.6	LBXFOL	139	LBXRBF	5.8278	2		1	2	0	FALSE	FALSE	None	0
7207	1	1999-2000	19	32.57	102	F	2	Non-Hispanic Black	4	5.49	LBXHCY	377	LBXB12			8.7	LBXFOL	231	LBXRBF	45.7017	2		0	2	0	FALSE	FALSE	None
7210	1	1999-2000	70	26.94	97.2	F	2	Non-Hispanic White	3	19.39	LBXHCY	510	LBXB12			10	LBXFOL	159	LBXRBF		2				1	FALSE	FALSE	None	1
7211	1	1999-2000	63	28.78	107	F	2	Non-Hispanic White	3	8.85	LBXHCY	398	LBXB12			9.5	LBXFOL	266	LBXRBF		2				1	TRUE	FALSE	E2 alone	0
7213	1	1999-2000	18	19.27	68.2	F	2	Non-Hispanic White	3	5.42	LBXHCY	423	LBXB12			11.2	LBXFOL	169	LBXRBF		2			2	0	FALSE	FALSE	None
7217	1	1999-2000	68	34.22	103.4	F	2	Mexican American	1	6.44	LBXHCY	482	LBXB12			31.2	LBXFOL	516	LBXRBF		2				1	FALSE	FALSE	None	0
7221	1	1999-2000	61	25.67	84	F	2	Non-Hispanic Black	4	8.82	LBXHCY	786	LBXB12			21.2	LBXFOL	555	LBXRBF	64.8086	2		0		1	TRUE	TRUE	Combinatory	0
7224	1	1999-2000	46	30.83	104.1	F	2	Non-Hispanic White	3	6.97	LBXHCY	607	LBXB12			11.7	LBXFOL	253	LBXRBF		2			2	0	FALSE	FALSE	None	0
7241	1	1999-2000	52	27.33	84	F	2	Other Hispanic	2	7.11	LBXHCY	1046	LBXB12			28.2	LBXFOL	699	LBXRBF		2			2	1	FALSE	FALSE	None	0
7243	1	1999-2000	45	34.36	100.4	F	2	Mexican American	1	4.93	LBXHCY	454	LBXB12			14.7	LBXFOL	457	LBXRBF	82.1279	2		0	2	1	FALSE	FALSE	None	0
7251	1	1999-2000	70	23.25	77.8	F	2	Non-Hispanic White	3	8.27	LBXHCY	286	LBXB12			17.4	LBXFOL	293	LBXRBF	8.72355	2		1		1	FALSE	FALSE	None	0
7256	1	1999-2000	37	22.85	74.4	F	2	Non-Hispanic White	3	6.1	LBXHCY	455	LBXB12			8	LBXFOL	233	LBXRBF		2			2	0	FALSE	FALSE	None	0
7263	1	1999-2000	19	22.91	81.5	F	2	Mexican American	1	7.31	LBXHCY	856	LBXB12			10.6	LBXFOL	185	LBXRBF	7.56299	2		1	2	0	FALSE	FALSE	None
7265	1	1999-2000	77	40.73	125.7	F	2	Non-Hispanic Black	4	11.17	LBXHCY	388	LBXB12			10.7	LBXFOL	204	LBXRBF	88.1527	2		0		1	FALSE	FALSE	None	0
7267	1	1999-2000	78	27.15	98.2	F	2	Mexican American	1	6.18	LBXHCY	871	LBXB12			8.7	LBXFOL	238	LBXRBF		2				1	FALSE	FALSE	None	1
7275	1	1999-2000	55	23.91	85	F	2	Non-Hispanic White	3	6.41	LBXHCY	434	LBXB12			5.2	LBXFOL	161	LBXRBF	21.8154	2		1	2	1	TRUE	FALSE	E2 alone	0
7277	1	1999-2000	71	24.56	80.5	F	2	Non-Hispanic White	3	5.9	LBXHCY	529	LBXB12			41.6	LBXFOL	534	LBXRBF	22.7061	2		1		1	FALSE	FALSE	None	0
7279	1	1999-2000	24	27.29	79.8	F	2	Non-Hispanic Black	4	8.02	LBXHCY	482	LBXB12			5.6	LBXFOL	188	LBXRBF	18.7184	2		1	2	0	FALSE	FALSE	None	0
7281	1	1999-2000	47	36.08	107.5	F	2	Non-Hispanic White	3	7.52	LBXHCY	411	LBXB12			15.1	LBXFOL	240	LBXRBF		2			2	1	FALSE	FALSE	None	0
7282	1	1999-2000	77	21.69	80.9	F	2	Non-Hispanic Black	4	10.3	LBXHCY	379	LBXB12			10.9	LBXFOL	130	LBXRBF	13.6011	2		1		1	FALSE	FALSE	None	0
7288	1	1999-2000	41	22.27	78.6	F	2	Mexican American	1	4.44	LBXHCY	444	LBXB12			15	LBXFOL	289	LBXRBF		2			2	0	FALSE	FALSE	None	0
7293	1	1999-2000	38	30.57	100.1	F	2	Mexican American	1	5.92	LBXHCY	393	LBXB12			14.1	LBXFOL	264	LBXRBF		2			2	1	FALSE	FALSE	None	0
7297	1	1999-2000	39	37.34	100	F	2	Non-Hispanic Black	4	8.43	LBXHCY	307	LBXB12			14.7	LBXFOL	316	LBXRBF	89.1883	2		0	2	0	FALSE	FALSE	None	0
7301	1	1999-2000	73	22.53	84.4	F	2	Mexican American	1	7.79	LBXHCY	466	LBXB12			15.7	LBXFOL	329	LBXRBF	14.0997	2		1		1	FALSE	FALSE	None	0
7307	1	1999-2000	42	29.54	93.1	F	2	Non-Hispanic Black	4	8.26	LBXHCY	431	LBXB12			3.4	LBXFOL	94	LBXRBF	28.7567	2		1	2	0	FALSE	FALSE	None	0
7312	1	1999-2000	62	25.84	100.2	F	2	Non-Hispanic White	3	8.7	LBXHCY	191	LBXB12			10.2	LBXFOL	289	LBXRBF	42.8073	2		0		1	FALSE	FALSE	None	0
7318	1	1999-2000	68	27.36	95.2	F	2	Mexican American	1	9.26	LBXHCY	485	LBXB12			34.5	LBXFOL	354	LBXRBF	50.917	2		0		1	FALSE	FALSE	None	1
7325	1	1999-2000	36	22.64	79.2	F	2	Non-Hispanic White	3	8.31	LBXHCY	239	LBXB12			8	LBXFOL	345	LBXRBF		2			2	0	FALSE	FALSE	None	0
7337	1	1999-2000	80	24.21	84.3	F	2	Non-Hispanic White	3	8.69	LBXHCY	551	LBXB12			47.4	LBXFOL	413	LBXRBF	57.4644	2		0		1	FALSE	FALSE	None	0
7346	1	1999-2000	31	36.15	107.6	F	2	Non-Hispanic White	3	8.03	LBXHCY	283	LBXB12			6.8	LBXFOL	143	LBXRBF		2			2	0	FALSE	FALSE	None	0
7350	1	1999-2000	29	38.02	97.3	F	2	Other Hispanic	2	4.22	LBXHCY	300	LBXB12			12	LBXFOL	214	LBXRBF		2			2	0	FALSE	FALSE	None	1
7351	1	1999-2000	32	30.3	96.6	F	2	Non-Hispanic Black	4	5.42	LBXHCY	210	LBXB12			11.1	LBXFOL	376	LBXRBF	51.6702	2		0	2	0	FALSE	FALSE	None	0
7357	1	1999-2000	38	42.64	114.5	F	2	Other Hispanic	2	9.54	LBXHCY	394	LBXB12			4.5	LBXFOL	279	LBXRBF	94.456	2		0	2	0	FALSE	FALSE	None	0
7358	1	1999-2000	73	23.87	77.2	F	2	Non-Hispanic White	3	6.57	LBXHCY	442	LBXB12			27.4	LBXFOL	381	LBXRBF		2				1	TRUE	TRUE	Combinatory	0
7360	1	1999-2000	68	22.95	88.3	F	2	Mexican American	1	5.97	LBXHCY	763	LBXB12			26.4	LBXFOL	433	LBXRBF		2				1	TRUE	FALSE	E2 alone	0
7363	1	1999-2000	34	28.41	95.5	F	2	Non-Hispanic White	3	4.53	LBXHCY	585	LBXB12			37.4	LBXFOL	433	LBXRBF	52.029	2		0	2	0	FALSE	FALSE	None	0
7366	1	1999-2000	19	20.81	74.5	F	2	Non-Hispanic White	3	5.79	LBXHCY	253	LBXB12			17.9	LBXFOL	282	LBXRBF	3.77788	2		1	2	0	FALSE	FALSE	None
7367	1	1999-2000	18	26.78	85.5	F	2	Mexican American	1	4.38	LBXHCY	460	LBXB12			5.5	LBXFOL	192	LBXRBF	14.4717	2		1	2	0	FALSE	FALSE	None
7374	1	1999-2000	46	23.7	88.5	F	2	Mexican American	1	10.27	LBXHCY	311	LBXB12			9.6	LBXFOL	268	LBXRBF	10.3271	2		1	2	0	FALSE	FALSE	None	0
7377	1	1999-2000	66	31.32	105.7	F	2	Mexican American	1	7.16	LBXHCY	517	LBXB12			18.6	LBXFOL	318	LBXRBF	77.005	2		0		1	FALSE	FALSE	None	1
7378	1	1999-2000	76	25.76	89.2	F	2	Non-Hispanic White	3	7.05	LBXHCY	473	LBXB12			29.2	LBXFOL	450	LBXRBF		2				1	TRUE	TRUE	Combinatory	0
7379	1	1999-2000	19	23.07	85	F	2	Mexican American	1	6.78	LBXHCY	817	LBXB12			16.1	LBXFOL	231	LBXRBF		2			2	0	FALSE	FALSE	None
7381	1	1999-2000	51	28.52	94.6	F	2	Other Hispanic	2	7.58	LBXHCY	448	LBXB12			17.6	LBXFOL	238	LBXRBF	44.0013	2		0	2	1	FALSE	FALSE	None	0
7385	1	1999-2000	80	25.1	94.8	F	2	Other Hispanic	2	17.25	LBXHCY							155	LBXRBF						1	FALSE	FALSE	None	1
7386	1	1999-2000	19	29.62	93	F	2	Non-Hispanic Black	4	5.16	LBXHCY	614	LBXB12			6.7	LBXFOL	210	LBXRBF	17.0945	2		1	2	0	FALSE	FALSE	None
7388	1	1999-2000	71	36.79	119.2	F	2	Mexican American	1	8.83	LBXHCY	276	LBXB12			12.9	LBXFOL	158	LBXRBF	94.4471	2		0		1	FALSE	FALSE	None	0
7395	1	1999-2000	35	29.93	87.4	F	2	Non-Hispanic White	3	4.79	LBXHCY	395	LBXB12			14.4	LBXFOL	295	LBXRBF	41.9932	2		0	2	0	FALSE	FALSE	None	0
7397	1	1999-2000	18	33.2	105.8	F	2	Other Hispanic	2	5.25	LBXHCY	401	LBXB12			10.1	LBXFOL	481	LBXRBF		2			2	0	FALSE	FALSE	None
7398	1	1999-2000	78	40.2	111.1	F	2	Non-Hispanic Black	4	9.41	LBXHCY	566	LBXB12			16.4	LBXFOL	322	LBXRBF	91.5385	2		0		1	FALSE	FALSE	None	0
7408	1	1999-2000	19	21.93	75.6	F	2	Non-Hispanic Black	4	5.41	LBXHCY	512	LBXB12			17.9	LBXFOL	208	LBXRBF		2			2	0	FALSE	FALSE	None
7411	1	1999-2000	70	25.64	90.3	F	2	Non-Hispanic Black	4	9.29	LBXHCY	502	LBXB12			9.9	LBXFOL	177	LBXRBF		2				1	FALSE	FALSE	None
7412	1	1999-2000	37	31.17	97	F	2	Non-Hispanic White	3	6.86	LBXHCY	455	LBXB12			5.2	LBXFOL	128	LBXRBF		2			2	0	FALSE	FALSE	None	0
7424	1	1999-2000	19	26.24	84.6	F	2	Other Hispanic	2	5.93	LBXHCY	458	LBXB12			14.4	LBXFOL	242	LBXRBF		2			2	0	FALSE	FALSE	None
7425	1	1999-2000	28	19.71	77	F	2	Mexican American	1	3.55	LBXHCY	1203	LBXB12			18.9	LBXFOL	251	LBXRBF		2			2	0	FALSE	FALSE	None	0
7435	1	1999-2000	53	33.92	106.9	F	2	Other Hispanic	2	15.75	LBXHCY	435	LBXB12			9.8	LBXFOL	514	LBXRBF	78.2012	2		0	2	1	FALSE	FALSE	None	0
7442	1	1999-2000	71	19.36	74.3	F	2	Non-Hispanic White	3	6.54	LBXHCY	637	LBXB12			20.9	LBXFOL	639	LBXRBF	5.45722	2		1		1	TRUE	FALSE	E2 alone	0
7448	1	1999-2000	23	31.36	95	F	2	Mexican American	1	5.42	LBXHCY	450	LBXB12			8.8	LBXFOL	286	LBXRBF	50.5211	2		0	2	0	FALSE	FALSE	None	0
7449	1	1999-2000	56	32.09	91.9	F	2	Mexican American	1	5.26	LBXHCY	1362	LBXB12			26.6	LBXFOL	406	LBXRBF	70.5283	2		0	2	1	FALSE	FALSE	None	0
7454	1	1999-2000	36	23.34	83.4	F	2	Other Hispanic	2	7.24	LBXHCY	425	LBXB12			18.3	LBXFOL	240	LBXRBF	7.37241	2		1	2	0	FALSE	FALSE	None	0
7464	1	1999-2000	31	42.68	112.2	F	2	Non-Hispanic Black	4	6.88	LBXHCY	638	LBXB12			7.9	LBXFOL	152	LBXRBF	93.0907	2		0	2	0	FALSE	FALSE	None	0
7471	1	1999-2000	67	28.98	86.6	F	2	Other Hispanic	2	5.96	LBXHCY	456	LBXB12			6.5	LBXFOL	202	LBXRBF		2				1	FALSE	FALSE	None	0
7472	1	1999-2000	32	39.53	109.4	F	2	Non-Hispanic White	3	8.38	LBXHCY	261	LBXB12			10.6	LBXFOL	431	LBXRBF		2			2	0	FALSE	FALSE	None	0
7476	1	1999-2000	41	34.43	107.3	F	2	Non-Hispanic White	3	13.59	LBXHCY	368	LBXB12			13.2	LBXFOL	281	LBXRBF	82.7743	2		0	2	0	FALSE	FALSE	None	0
7478	1	1999-2000	71	26.66	97.3	F	2	Non-Hispanic White	3	6.68	LBXHCY	470	LBXB12			12.5	LBXFOL	498	LBXRBF		2				1	FALSE	FALSE	None	0
7482	1	1999-2000	42	35.97	94.6	F	2	Non-Hispanic Black	4	12.28	LBXHCY	524	LBXB12			9.5	LBXFOL	225	LBXRBF	57.6437	2		0	2	0	FALSE	FALSE	None	0
7486	1	1999-2000	18	21.63	72	F	2	Non-Hispanic Black	4	4.5	LBXHCY	615	LBXB12			11.1	LBXFOL	674	LBXRBF		2			2	0	FALSE	FALSE	None
7487	1	1999-2000	76	22.01	83.7	F	2	Non-Hispanic White	3	8.18	LBXHCY	598	LBXB12			29.4	LBXFOL	394	LBXRBF	83.1318	2		0		1	FALSE	FALSE	None	1
7489	1	1999-2000	68	28.22	102.9	F	2	Non-Hispanic White	3	7.14	LBXHCY	595	LBXB12			25.2	LBXFOL	386	LBXRBF	72.8934	2		0		1	TRUE	FALSE	E2 alone	0
7497	1	1999-2000	65	20.83	91.8	F	2	Non-Hispanic Black	4	19.93	LBXHCY	334	LBXB12			9.5	LBXFOL	129	LBXRBF		2				1	TRUE	FALSE	E2 alone	0
7499	1	1999-2000	60	22.25	85.7	F	2	Other Hispanic	2	7.08	LBXHCY	916	LBXB12			19.2	LBXFOL	405	LBXRBF	20.9998	2		1		1	FALSE	FALSE	None	0
7506	1	1999-2000	28	25.57	90.5	F	2	Non-Hispanic White	3	6.21	LBXHCY	587	LBXB12			25.3	LBXFOL	213	LBXRBF		2			2	0	FALSE	FALSE	None	0
7509	1	1999-2000	32	34.87	101.4	F	2	Non-Hispanic Black	4	9.41	LBXHCY	432	LBXB12			7	LBXFOL	192	LBXRBF		2			2	0	FALSE	FALSE	None	0
7514	1	1999-2000	18	25.33	87.1	F	2	Mexican American	1	3.99	LBXHCY	290	LBXB12			9.1	LBXFOL	281	LBXRBF	27.1955	2		1	2	0	FALSE	FALSE	None
7520	1	1999-2000	85	22.23	88.3	F	2	Non-Hispanic White	3	15.86	LBXHCY	436	LBXB12			16.4	LBXFOL	354	LBXRBF		2				1	FALSE	FALSE	None	0
7521	1	1999-2000	73	27.63	88.5	F	2	Mexican American	1	8.81	LBXHCY	709	LBXB12			17.3	LBXFOL	300	LBXRBF		2				1	FALSE	FALSE	None	0
7524	1	1999-2000	19	31.59	102.7	F	2	Non-Hispanic White	3	6.5	LBXHCY	291	LBXB12			14.2	LBXFOL	307	LBXRBF		2			2	0	FALSE	FALSE	None
7525	1	1999-2000	74	25.23	97	F	2	Non-Hispanic White	3	6.74	LBXHCY	874	LBXB12			32.2	LBXFOL	596	LBXRBF		2				1	TRUE	FALSE	E2 alone	0
7536	1	1999-2000	38	50.51	139.6	F	2	Non-Hispanic White	3	6.25	LBXHCY	250	LBXB12			7.3	LBXFOL	231	LBXRBF	99.6807	2		0	2	0	FALSE	FALSE	None	0
7537	1	1999-2000	71	30.25	104.7	F	2	Non-Hispanic White	3	7.55	LBXHCY	496	LBXB12			46.8	LBXFOL	597	LBXRBF	78.5775	2		0		1	FALSE	FALSE	None	1
7542	1	1999-2000	40	27.57	91.1	F	2	Mexican American	1	5.34	LBXHCY	447	LBXB12			8.8	LBXFOL	334	LBXRBF	72.9859	2		0	2	0	FALSE	FALSE	None	0
7550	1	1999-2000	82	32.71	94.9	F	2	Non-Hispanic White	3	8.79	LBXHCY	875	LBXB12			17.3	LBXFOL	355	LBXRBF		2				1	FALSE	FALSE	None	1
7552	1	1999-2000	64	43.28	131.5	F	2	Non-Hispanic White	3	10.09	LBXHCY	359	LBXB12			31.8	LBXFOL	483	LBXRBF		2				1	FALSE	FALSE	None	1
7553	1	1999-2000	69	29.55	91	F	2	Non-Hispanic White	3	8.96	LBXHCY	197	LBXB12			12.4	LBXFOL	258	LBXRBF	56.6846	2		0		1	TRUE	FALSE	E2 alone	0
7555	1	1999-2000	25	33.36	97	F	2	Non-Hispanic White	3	5.47	LBXHCY	614	LBXB12			10.5	LBXFOL	199	LBXRBF	62.0432	2		0	2	0	FALSE	FALSE	None	0
7557	1	1999-2000	52	21.19	78.2	F	2	Mexican American	1	6.48	LBXHCY	564	LBXB12			14.6	LBXFOL	222	LBXRBF		2			2	1	FALSE	FALSE	None	0
7562	1	1999-2000	51	34.94	114	F	2	Non-Hispanic White	3	5.82	LBXHCY	333	LBXB12			17.5	LBXFOL	354	LBXRBF		2			2	1	FALSE	FALSE	None	0
7566	1	1999-2000	56	22.79	84.5	F	2	Non-Hispanic White	3	7.53	LBXHCY	909	LBXB12			34.5	LBXFOL	501	LBXRBF	14.7954	2		1	2	1	FALSE	FALSE	None	0
7567	1	1999-2000	56	24.53	96.1	F	2	Non-Hispanic Black	4	7.56	LBXHCY	563	LBXB12			8.3	LBXFOL	261	LBXRBF	70.852	2		0	2	1	FALSE	FALSE	None	0
7571	1	1999-2000	79	19.27	69.7	F	2	Mexican American	1	17.09	LBXHCY	299	LBXB12			12.8	LBXFOL	220	LBXRBF		2				1	FALSE	FALSE	None	1
7576	1	1999-2000	75	22.96	84.7	F	2	Mexican American	1	7.57	LBXHCY	404	LBXB12			9.3	LBXFOL	200	LBXRBF	30.334	2		0		1	TRUE	FALSE	E2 alone	0
7577	1	1999-2000	64	42.92	126.3	F	2	Non-Hispanic Black	4	11.6	LBXHCY	311	LBXB12			7.5	LBXFOL	247	LBXRBF		2				1	FALSE	FALSE	None	1
7581	1	1999-2000	84	26.71	90.9	F	2	Other Hispanic	2	9.08	LBXHCY	491	LBXB12			17.6	LBXFOL	411	LBXRBF	59.6735	2		0		1	FALSE	FALSE	None	0
7590	1	1999-2000	32	32.83	91.4	F	2	Non-Hispanic Black	4	6.7	LBXHCY	462	LBXB12			16.9	LBXFOL	365	LBXRBF	38.5929	2		0	2	0	FALSE	FALSE	None	0
7596	1	1999-2000	52	21.49	77	F	2	Non-Hispanic White	3	6.63	LBXHCY	732	LBXB12			15.5	LBXFOL	715	LBXRBF	7.43242	2		1	2	1	FALSE	FALSE	None	0
7598	1	1999-2000	76	35.59	111.2	F	2	Non-Hispanic White	3	11.5	LBXHCY	405	LBXB12			11.4	LBXFOL	185	LBXRBF	81.4061	2		0		1	FALSE	FALSE	None	1
7605	1	1999-2000	43	35.7	109.5	F	2	Other race/multi-racial	5	5.27	LBXHCY	577	LBXB12			14.4	LBXFOL	288	LBXRBF	75.2742	2		0	2	0	FALSE	FALSE	None	0
7609	1	1999-2000	52	29.26	91.1	F	2	Non-Hispanic Black	4	7.49	LBXHCY	586	LBXB12			8.3	LBXFOL	191	LBXRBF	37.6276	2		0	2	1	FALSE	FALSE	None	0
7613	1	1999-2000	21	28.16	100	F	2	Non-Hispanic White	3	5.76	LBXHCY	736	LBXB12			9.4	LBXFOL	239	LBXRBF		2			2	0	FALSE	FALSE	None	0
7617	1	1999-2000	36	27.93	89.4	F	2	Non-Hispanic Black	4	4.28	LBXHCY	416	LBXB12			10	LBXFOL	271	LBXRBF		2			2	0	FALSE	FALSE	None	0
7626	1	1999-2000	65	41.57	115.2	F	2	Mexican American	1	6.85	LBXHCY	765	LBXB12			15	LBXFOL	317	LBXRBF		2				1	FALSE	FALSE	None	0
7632	1	1999-2000	30	31.71	92.6	F	2	Other Hispanic	2	10.27	LBXHCY	304	LBXB12			8.6	LBXFOL	196	LBXRBF		2			2	0	FALSE	FALSE	None	0
7634	1	1999-2000	50	31.45	92.3	F	2	Mexican American	1	8.46	LBXHCY	448	LBXB12			12.3	LBXFOL	360	LBXRBF		2			2	1	FALSE	FALSE	None	0
7639	1	1999-2000	21	37.23	115.4	F	2	Non-Hispanic White	3	5.26	LBXHCY	570	LBXB12			7.3	LBXFOL	337	LBXRBF		2			2	0	FALSE	FALSE	None	0
7640	1	1999-2000	32	36.03	119	F	2	Non-Hispanic White	3	5.39	LBXHCY	351	LBXB12			5.8	LBXFOL	299	LBXRBF		2			2	0	FALSE	FALSE	None	0
7646	1	1999-2000	56	38.48	112.8	F	2	Non-Hispanic White	3	7.1	LBXHCY	370	LBXB12			16.7	LBXFOL	371	LBXRBF	94.5719	2		0	2	1	TRUE	TRUE	Combinatory	0
7649	1	1999-2000	25	29.09	98.1	F	2	Mexican American	1	9.78	LBXHCY	328	LBXB12			6.6	LBXFOL	596	LBXRBF	78.4796	2		0	2	0	FALSE	FALSE	None	0
7650	1	1999-2000	62	34.25		F	2	Other Hispanic	2	4.62	LBXHCY							384	LBXRBF						1	FALSE	FALSE	None	0
7652	1	1999-2000	34	38.4	119.1	F	2	Non-Hispanic Black	4	7.06	LBXHCY	575	LBXB12			8.6	LBXFOL	167	LBXRBF	96.4579	2		0	2	0	FALSE	FALSE	None	0
7656	1	1999-2000	48	34.74	102	F	2	Non-Hispanic Black	4	6.35	LBXHCY	830	LBXB12			16.1	LBXFOL	322	LBXRBF	70.812	2		0	2	0	FALSE	FALSE	None	0
7657	1	1999-2000	66	24.38	91.5	F	2	Non-Hispanic White	3	7.27	LBXHCY	957	LBXB12			15.4	LBXFOL	473	LBXRBF	30.0115	2		0		1	FALSE	FALSE	None	0
7660	1	1999-2000	51	22.65	77.9	F	2	Non-Hispanic White	3	10.16	LBXHCY	256	LBXB12			6.2	LBXFOL	278	LBXRBF	21.4713	2		1	2	1	FALSE	FALSE	None	0
7667	1	1999-2000	20	44.09	117.3	F	2	Other Hispanic	2	5.42	LBXHCY	344	LBXB12			13.6	LBXFOL	304	LBXRBF		2			2	0	FALSE	FALSE	None	0
7671	1	1999-2000	34	34.31	89.4	F	2	Non-Hispanic Black	4	5.37	LBXHCY	639	LBXB12			21.3	LBXFOL	433	LBXRBF		2			2	0	FALSE	FALSE	None	0
7673	1	1999-2000	20	34.99	102.4	F	2	Non-Hispanic Black	4	6.55	LBXHCY	381	LBXB12			7.1	LBXFOL	260	LBXRBF	70.0964	2		0	2	0	FALSE	FALSE	None	0
7674	1	1999-2000	18	21.78	78.6	F	2	Mexican American	1	9.47	LBXHCY	340	LBXB12			7.2	LBXFOL	168	LBXRBF	4.54123	2		1	2	0	FALSE	FALSE	None
7692	1	1999-2000	19	21.68	73.1	F	2	Non-Hispanic White	3	5.01	LBXHCY	537	LBXB12			21.8	LBXFOL	241	LBXRBF		2			2	0	FALSE	FALSE	None
7695	1	1999-2000	80	21.06	82.5	F	2	Non-Hispanic White	3	6.21	LBXHCY	487	LBXB12			33.1	LBXFOL	555	LBXRBF	14.7289	2		1		1	TRUE	FALSE	E2 alone	1
7696	1	1999-2000	56	27.81	95.5	F	2	Mexican American	1	7.69	LBXHCY	860	LBXB12			11.4	LBXFOL	310	LBXRBF	62.7437	2		0	2	1	TRUE	FALSE	E2 alone	0
7704	1	1999-2000	61	27.39	90.3	F	2	Non-Hispanic White	3	4.64	LBXHCY	746	LBXB12			35.1	LBXFOL	368	LBXRBF		2				1	TRUE	TRUE	Combinatory	0
7706	1	1999-2000	44	25.86	82.3	F	2	Mexican American	1	5.04	LBXHCY	698	LBXB12			6.7	LBXFOL	159	LBXRBF		2			2	1	FALSE	FALSE	None	0
7707	1	1999-2000	26	26.31	86.6	F	2	Mexican American	1	4.83	LBXHCY	1367	LBXB12			5.2	LBXFOL	149	LBXRBF		2			2	0	FALSE	FALSE	None	0
7713	1	1999-2000	62	28.23	94.4	F	2	Other Hispanic	2	11.17	LBXHCY	267	LBXB12			7.8	LBXFOL	176	LBXRBF	47.6787	2		0		1	FALSE	FALSE	None	0
7718	1	1999-2000	71	17.33	71	F	2	Mexican American	1	12.93	LBXHCY	772	LBXB12			25.2	LBXFOL	373	LBXRBF		2				1	FALSE	FALSE	None	0
7721	1	1999-2000	21	23.48	80.2	F	2	Non-Hispanic White	3	7.37	LBXHCY	421	LBXB12			14.5	LBXFOL	233	LBXRBF	13.9758	2		1	2	0	TRUE	TRUE	Combinatory	0
7728	1	1999-2000	18	25.79	75.7	F	2	Non-Hispanic Black	4	4.24	LBXHCY	934	LBXB12			7.1	LBXFOL	180	LBXRBF	6.80395	2		1	2	0	FALSE	FALSE	None
7733	1	1999-2000	24	33.07	117.2	F	2	Other Hispanic	2	8.51	LBXHCY	378	LBXB12			5.3	LBXFOL	331	LBXRBF		2			2	0	FALSE	FALSE	None	0
7734	1	1999-2000	71			F	2	Non-Hispanic Black	4	8.22	LBXHCY	572	LBXB12			23.1	LBXFOL	391	LBXRBF		2				1	FALSE	FALSE	None	0
7735	1	1999-2000	20	23.4	75.5	F	2	Other Hispanic	2	6.56	LBXHCY	282	LBXB12			13.4	LBXFOL	194	LBXRBF	5.27625	2		1	2	0	FALSE	FALSE	None	0
7736	1	1999-2000	47	22.17	69	F	2	Mexican American	1	24.47	LBXHCY	222	LBXB12			3.3	LBXFOL	171	LBXRBF		2			2	1	FALSE	FALSE	None	0
7741	1	1999-2000	79	25.35	96.9	F	2	Mexican American	1	6.38	LBXHCY	413	LBXB12			31.3	LBXFOL	389	LBXRBF		2				1	TRUE	FALSE	E2 alone	0
7744	1	1999-2000	37	21.86	81.2	F	2	Mexican American	1	4.39	LBXHCY	816	LBXB12			45.2	LBXFOL	345	LBXRBF	6.46546	2		1	2	0	FALSE	FALSE	None	0
7747	1	1999-2000	70	24.33	90.2	F	2	Non-Hispanic White	3	6.51	LBXHCY	412	LBXB12			43.6	LBXFOL	471	LBXRBF		2				1	TRUE	FALSE	E2 alone	0
7748	1	1999-2000	45	31.4	101.2	F	2	Non-Hispanic White	3	5.73	LBXHCY	345	LBXB12			6.2	LBXFOL	228	LBXRBF	88.1606	2		0	2	1	TRUE	FALSE	E2 alone	1
7758	1	1999-2000	85	25.84	96.2	F	2	Non-Hispanic White	3	6.84	LBXHCY	514	LBXB12			19.9	LBXFOL	265	LBXRBF	35.6571	2		0		1	FALSE	FALSE	None	0
7761	1	1999-2000	69	19.56	79.5	F	2	Mexican American	1	6.32	LBXHCY	796	LBXB12			41.6	LBXFOL	357	LBXRBF	9.39019	2		1		1	FALSE	FALSE	None	0
7764	1	1999-2000	78	22.52	68.3	F	2	Non-Hispanic White	3	8.57	LBXHCY	424	LBXB12			14.6	LBXFOL	232	LBXRBF	6.97995	2		1		1	FALSE	FALSE	None	0
7767	1	1999-2000	72	31.48	106	F	2	Other Hispanic	2	8.85	LBXHCY	359	LBXB12			10.1	LBXFOL	326	LBXRBF	74.469	2		0		1	FALSE	FALSE	None	0
7768	1	1999-2000	27	50.57	124.3	F	2	Non-Hispanic Black	4	5.22	LBXHCY	611	LBXB12			9.5	LBXFOL	196	LBXRBF		2			2	0	FALSE	FALSE	None	0
7774	1	1999-2000	18	22.77	83	F	2	Non-Hispanic White	3	4.62	LBXHCY	542	LBXB12			17.8	LBXFOL	276	LBXRBF		2			2	0	FALSE	FALSE	None
7778	1	1999-2000	43	20.2	75.7	F	2	Non-Hispanic White	3	4.84	LBXHCY	640	LBXB12			30.3	LBXFOL	309	LBXRBF	5.49106	2		1	2	1	FALSE	FALSE	None	0
7797	1	1999-2000	60	37.52	107.4	F	2	Non-Hispanic White	3	10.13	LBXHCY	426	LBXB12			30.4	LBXFOL	448	LBXRBF		2				1	TRUE	TRUE	Combinatory	0
7802	1	1999-2000	62	25.11	90.7	F	2	Non-Hispanic White	3	7.27	LBXHCY	495	LBXB12			28.7	LBXFOL	433	LBXRBF	24.8418	2		1		1	FALSE	FALSE	None	0
7804	1	1999-2000	71	26.63	86.4	F	2	Non-Hispanic Black	4	12.02	LBXHCY	1035	LBXB12			40.9	LBXFOL	529	LBXRBF		2				1	FALSE	FALSE	None	1
7805	1	1999-2000	36	49.69	146.2	F	2	Non-Hispanic White	3	8.65	LBXHCY	635	LBXB12			7.1	LBXFOL	277	LBXRBF		2			2	1	FALSE	FALSE	None	0
7809	1	1999-2000	71	32.5	105.4	F	2	Non-Hispanic White	3	11.5	LBXHCY	368	LBXB12			14.7	LBXFOL	369	LBXRBF		2				1	FALSE	FALSE	None	0
7811	1	1999-2000	18	22.17	68.4	F	2	Mexican American	1	5.59	LBXHCY	492	LBXB12			10.4	LBXFOL	384	LBXRBF		2			2	0	FALSE	FALSE	None
7821	1	1999-2000	53	33.76	102.5	F	2	Non-Hispanic White	3	4.02	LBXHCY	1362	LBXB12			22	LBXFOL	431	LBXRBF	84.8328	2		0	2	1	TRUE	TRUE	Combinatory	0
7822	1	1999-2000	41	35.2	106.1	F	2	Mexican American	1	7.67	LBXHCY	528	LBXB12			5.5	LBXFOL	245	LBXRBF		2			2	0	FALSE	FALSE	None	0
7827	1	1999-2000	19	19.12	70.4	F	2	Non-Hispanic Black	4	6.26	LBXHCY	515	LBXB12			14.3	LBXFOL	268	LBXRBF		2			2	0	FALSE	FALSE	None
7828	1	1999-2000	20	22.84	77	F	2	Other race/multi-racial	5	6.75	LBXHCY	368	LBXB12			12.7	LBXFOL	395	LBXRBF		2			2	0	FALSE	FALSE	None	0
7831	1	1999-2000	61	20.54	77.6	F	2	Non-Hispanic White	3	13.87	LBXHCY	380	LBXB12			3.5	LBXFOL	389	LBXRBF	19.6459	2		1		1	TRUE	FALSE	E2 alone	0
7836	1	1999-2000	71	37.77	102.2	F	2	Mexican American	1	8.64	LBXHCY	341	LBXB12			43.9	LBXFOL	389	LBXRBF	75.3981	2		0		1	FALSE	FALSE	None	1
7839	1	1999-2000	21	33.77	117.4	F	2	Non-Hispanic White	3	6.06	LBXHCY	255	LBXB12			5.6	LBXFOL	234	LBXRBF		2			2	0	FALSE	FALSE	None	0
7842	1	1999-2000	36	35.37	107.3	F	2	Non-Hispanic Black	4	4.43	LBXHCY	459	LBXB12			8.4	LBXFOL	180	LBXRBF		2			2	0	FALSE	FALSE	None	0
7844	1	1999-2000	46	25.62	85.1	F	2	Non-Hispanic White	3	9.25	LBXHCY	333	LBXB12			9.3	LBXFOL	203	LBXRBF	19.4402	2		1	2	1	FALSE	FALSE	None	1
7848	1	1999-2000	83	30.24	107.5	F	2	Non-Hispanic White	3	10.14	LBXHCY	482	LBXB12			13.5	LBXFOL	234	LBXRBF		2				1	FALSE	FALSE	None	0
7849	1	1999-2000	49	41.94	120.8	F	2	Non-Hispanic Black	4	7.19	LBXHCY	424	LBXB12			6	LBXFOL	120	LBXRBF	92.8982	2		0	2	1	FALSE	FALSE	None	0
7855	1	1999-2000	18	24.42	88	F	2	Non-Hispanic White	3	5.34	LBXHCY	294	LBXB12			34.1	LBXFOL	436	LBXRBF		2			2	0	FALSE	FALSE	None
7861	1	1999-2000	77	31.54	101.3	F	2	Mexican American	1	14.77	LBXHCY	337	LBXB12			17.2	LBXFOL	244	LBXRBF	57.0564	2		0		1	FALSE	FALSE	None	0
7865	1	1999-2000	41	35.66	103	F	2	Mexican American	1	6.36	LBXHCY	576	LBXB12			13.2	LBXFOL	256	LBXRBF	78.2374	2		0	2	0	FALSE	FALSE	None	0
7874	1	1999-2000	72	25.43	94.9	F	2	Non-Hispanic White	3	16.69	LBXHCY	272	LBXB12			16.9	LBXFOL	277	LBXRBF						1	FALSE	FALSE	None	0
7876	1	1999-2000	60	33.47	109.3	F	2	Non-Hispanic White	3	7.51	LBXHCY	507	LBXB12			13.5	LBXFOL	341	LBXRBF		2				1	TRUE	FALSE	E2 alone	0
7877	1	1999-2000	65	26.96	90.4	F	2	Mexican American	1	7.98	LBXHCY	1199	LBXB12			18.3	LBXFOL	641	LBXRBF	37.7887	2		0		1	FALSE	FALSE	None	0
7884	1	1999-2000	47	26.89	87.1	F	2	Other Hispanic	2	7.75	LBXHCY	333	LBXB12			7.2	LBXFOL	166	LBXRBF		2			2	0	FALSE	FALSE	None	0
7886	1	1999-2000	68	35.34	103.7	F	2	Mexican American	1	9.61	LBXHCY	1302	LBXB12			12.2	LBXFOL	234	LBXRBF		2				1	FALSE	FALSE	None	0
7890	1	1999-2000	24	29.37	85.8	F	2	Non-Hispanic White	3	4.99	LBXHCY	755	LBXB12			17.9	LBXFOL	515	LBXRBF	40.5055	2		0	2	0	TRUE	TRUE	Combinatory	0
7892	1	1999-2000	46	27.76	94	F	2	Other Hispanic	2	7.26	LBXHCY	372	LBXB12			9.5	LBXFOL	253	LBXRBF		2			2	1	FALSE	FALSE	None	0
7898	1	1999-2000	84	26.19	84.5	F	2	Non-Hispanic White	3	9.03	LBXHCY	358	LBXB12			28.4	LBXFOL	584	LBXRBF	32.5734	2		0		1	FALSE	FALSE	None	0
7900	1	1999-2000	85	23.55	78.8	F	2	Non-Hispanic White	3	9.7	LBXHCY	2199	LBXB12			29.3	LBXFOL	471	LBXRBF		2				1	FALSE	FALSE	None	1
7903	1	1999-2000	28	28.04	87.9	F	2	Non-Hispanic White	3	5.61	LBXHCY	939	LBXB12			28.9	LBXFOL	323	LBXRBF	42.1764	2		0	2	0	FALSE	FALSE	None	0
7909	1	1999-2000	18	24.47	87.5	F	2	Mexican American	1	6.44	LBXHCY	413	LBXB12			11.4	LBXFOL	183	LBXRBF		2			2	0	FALSE	FALSE	None
7919	1	1999-2000	27	24.6	81.8	F	2	Mexican American	1	4.07	LBXHCY	148320	LBXB12			7.3	LBXFOL	313	LBXRBF	7.756	2		1	2	0	FALSE	FALSE	None	0
7922	1	1999-2000	68	28.72	94.6	F	2	Non-Hispanic White	3	7.01	LBXHCY	629	LBXB12			16.4	LBXFOL	243	LBXRBF		2				1	FALSE	FALSE	None	0
7925	1	1999-2000	69	25.09		F	2	Mexican American	1	14.61	LBXHCY	670	LBXB12			31.2	LBXFOL	680	LBXRBF		2				1	FALSE	FALSE	None	1
7926	1	1999-2000	67	29.52	99.9	F	2	Mexican American	1	8.73	LBXHCY	521	LBXB12			16.7	LBXFOL	302	LBXRBF	44.3316	2		0		1	FALSE	FALSE	None	0
7927	1	1999-2000	77	23.94	85.9	F	2	Non-Hispanic White	3	6.83	LBXHCY	499	LBXB12			44.4	LBXFOL	332	LBXRBF		2				1	FALSE	FALSE	None	0
7932	1	1999-2000	83	31.79	113.8	F	2	Non-Hispanic White	3	11.82	LBXHCY	855	LBXB12			26	LBXFOL	698	LBXRBF		2				1	FALSE	FALSE	None	1
7934	1	1999-2000	46	32.97	109.7	F	2	Other race/multi-racial	5	12.07	LBXHCY	305	LBXB12			6.7	LBXFOL	133	LBXRBF		2			2	1	FALSE	FALSE	None	0
7935	1	1999-2000	49	28.33	101.1	F	2	Non-Hispanic White	3	8.17	LBXHCY	479	LBXB12			7.8	LBXFOL	182	LBXRBF		2			2	1	FALSE	FALSE	None	0
7936	1	1999-2000	82	35.82		F	2	Non-Hispanic White	3	9.25	LBXHCY	273	LBXB12			40.7	LBXFOL	352	LBXRBF		2				1	FALSE	FALSE	None	1
7938	1	1999-2000	19	26.4	83.4	F	2	Mexican American	1	5.15	LBXHCY	440	LBXB12			9.6	LBXFOL	246	LBXRBF	20.2732	2		1	2	0	FALSE	FALSE	None
7949	1	1999-2000	26	22.03	68.9	F	2	Mexican American	1	6.44	LBXHCY	657	LBXB12			8.1	LBXFOL	184	LBXRBF	2.82484	2		1	2	0	FALSE	FALSE	None	0
7951	1	1999-2000	46	30.78	94.7	F	2	Other Hispanic	2	6.16	LBXHCY	357	LBXB12			6.3	LBXFOL	262	LBXRBF	74.3266	2		0	2	1	FALSE	FALSE	None	0
7952	1	1999-2000	22	24.09	82.5	F	2	Other Hispanic	2	3.28	LBXHCY	13293	LBXB12			25.3	LBXFOL	286	LBXRBF	10.9518	2		1	2	0	FALSE	FALSE	None	0
7957	1	1999-2000	44	26.23	88.2	F	2	Mexican American	1	9.8	LBXHCY	406	LBXB12			4.6	LBXFOL	110	LBXRBF	16.1924	2		1	2	0	FALSE	FALSE	None	0
7961	1	1999-2000	36	31.71	104.5	F	2	Mexican American	1	9.13	LBXHCY	206	LBXB12			11.1	LBXFOL	167	LBXRBF	84.6329	2		0	2	0	FALSE	FALSE	None	0
7964	1	1999-2000	39	24.23	90.9	F	2	Non-Hispanic White	3	5.85	LBXHCY	494	LBXB12			10	LBXFOL	176	LBXRBF	23.769	2		1	2	0	FALSE	FALSE	None	0
7965	1	1999-2000	18	41.64	118.8	F	2	Non-Hispanic Black	4	7.1	LBXHCY	450	LBXB12			7	LBXFOL	312	LBXRBF	96.0937	2		0	2	0	FALSE	FALSE	None
7966	1	1999-2000	42	35.42	107.3	F	2	Non-Hispanic Black	4	6.16	LBXHCY	413	LBXB12			18.3	LBXFOL	293	LBXRBF		1			2	1	FALSE	FALSE	None	1
7971	1	1999-2000	19	21.57	77.2	F	2	Mexican American	1	4.61	LBXHCY	499	LBXB12			12.3	LBXFOL	220	LBXRBF		2			2	0	FALSE	FALSE	None
7974	1	1999-2000	19	24.09	80.5	F	2	Mexican American	1	6.68	LBXHCY	232	LBXB12			7	LBXFOL	351	LBXRBF	39.4246	2		0	2	0	FALSE	FALSE	None
7977	1	1999-2000	19	23.94	84.7	F	2	Non-Hispanic White	3	6.41	LBXHCY	387	LBXB12			8.4	LBXFOL	188	LBXRBF	14.9924	2		1	2	0	FALSE	FALSE	None
7979	1	1999-2000	56	30.38	100.5	F	2	Non-Hispanic Black	4	7.3	LBXHCY	910	LBXB12			14.4	LBXFOL	346	LBXRBF	60.8169	2		0	2	1	FALSE	FALSE	None	0
7984	1	1999-2000	76	28.74	100	F	2	Mexican American	1	10.34	LBXHCY	479	LBXB12			13.5	LBXFOL	285	LBXRBF		2				1	FALSE	FALSE	None	0
7987	1	1999-2000	76	38.36		F	2	Non-Hispanic Black	4	25.24	LBXHCY	403	LBXB12			6.6	LBXFOL	104	LBXRBF		2				1	FALSE	FALSE	None	0
7991	1	1999-2000	85			F	2	Non-Hispanic White	3	8.4	LBXHCY	549	LBXB12			26.3	LBXFOL	369	LBXRBF		2				1	TRUE	FALSE	E2 alone	0
8003	1	1999-2000	68	29.29	96.5	F	2	Mexican American	1	12.41	LBXHCY	161	LBXB12			13.8	LBXFOL	165	LBXRBF	43.4138	2		0		1	FALSE	FALSE	None	0
8005	1	1999-2000	31	35.08		F	2	Non-Hispanic Black	4	5.52	LBXHCY	783	LBXB12			11.4	LBXFOL	182	LBXRBF		2			2	0	FALSE	FALSE	None	0
8007	1	1999-2000	34	18.56	72.1	F	2	Non-Hispanic White	3	8.37	LBXHCY	1091	LBXB12			18.7	LBXFOL	219	LBXRBF		2			2	0	FALSE	FALSE	None	0
8008	1	1999-2000	19	34.33	101.4	F	2	Mexican American	1	6.2	LBXHCY	499	LBXB12			10.3	LBXFOL	291	LBXRBF	71.9204	2		0	2	0	FALSE	FALSE	None
8011	1	1999-2000	34	22.62	81.2	F	2	Non-Hispanic White	3	5.72	LBXHCY	986	LBXB12			30.8	LBXFOL	391	LBXRBF	11.2708	2		1	2	0	TRUE	TRUE	Combinatory	0
8016	1	1999-2000	77			F	2	Non-Hispanic Black	4	24.09	LBXHCY	640	LBXB12			15.6	LBXFOL	398	LBXRBF		2				1	FALSE	FALSE	None	0
8028	1	1999-2000	84	22.31	85.4	F	2	Mexican American	1	7.58	LBXHCY	348	LBXB12			17.6	LBXFOL	262	LBXRBF	16.1456	2		1		1	FALSE	FALSE	None
8033	1	1999-2000	67	31.6	100.7	F	2	Non-Hispanic White	3	11.35	LBXHCY	377	LBXB12			11.9	LBXFOL	273	LBXRBF	38.6907	2		0		1	FALSE	FALSE	None	0
8039	1	1999-2000	73	27.19	101.9	F	2	Non-Hispanic White	3	9.45	LBXHCY	265	LBXB12			17.5	LBXFOL	414	LBXRBF		2				1	FALSE	FALSE	None	0
8040	1	1999-2000	73	30.98	93.6	F	2	Non-Hispanic Black	4	9.31	LBXHCY	425	LBXB12			5.6	LBXFOL	174	LBXRBF	32.9055	2		0		1	FALSE	FALSE	None	1
8046	1	1999-2000	29	16.74	60.8	F	2	Non-Hispanic White	3	4.88	LBXHCY	245	LBXB12			6.2	LBXFOL	127	LBXRBF	1.25828	2		1	2	0	FALSE	FALSE	None	0
8048	1	1999-2000	40	25.87	86.2	F	2	Non-Hispanic Black	4	5.51	LBXHCY	475	LBXB12			11.4	LBXFOL	205	LBXRBF	23.1017	1		1	2	0	FALSE	FALSE	None	0
8053	1	1999-2000	65	21.31	83.6	F	2	Non-Hispanic White	3	10.59	LBXHCY	426	LBXB12			15.2	LBXFOL	330	LBXRBF		2				1	FALSE	FALSE	None	1
8056	1	1999-2000	64	33	109	F	2	Mexican American	1	9.4	LBXHCY	200	LBXB12			17.1	LBXFOL	534	LBXRBF		2				1	FALSE	FALSE	None	0
8068	1	1999-2000	60	22.21	77.7	F	2	Non-Hispanic White	3	8.97	LBXHCY	666	LBXB12			20	LBXFOL	227	LBXRBF	14.0925	2		1		1	FALSE	FALSE	None	0
8076	1	1999-2000	20	22.4	82.2	F	2	Mexican American	1	6.56	LBXHCY	294	LBXB12			11.2	LBXFOL	394	LBXRBF		2			2	0	FALSE	FALSE	None	0
8077	1	1999-2000	40	22.76	77.8	F	2	Non-Hispanic White	3	6.9	LBXHCY	556	LBXB12			18.8	LBXFOL	416	LBXRBF		2			2	0	FALSE	FALSE	None	0
8078	1	1999-2000	74	27.55	93.3	F	2	Non-Hispanic Black	4	5.8	LBXHCY	1147	LBXB12			22.9	LBXFOL	349	LBXRBF	33.602	2		0		1	FALSE	FALSE	None	1
8079	1	1999-2000	74	28.05	85.7	F	2	Non-Hispanic White	3	22.56	LBXHCY	164	LBXB12			46.1	LBXFOL	237	LBXRBF		2				1	FALSE	FALSE	None	0
8094	1	1999-2000	18	21.69	77.5	F	2	Non-Hispanic Black	4	7.14	LBXHCY	1866	LBXB12			9.6	LBXFOL	172	LBXRBF		2			2	0	FALSE	FALSE	None
8095	1	1999-2000	68	30.1	104.2	F	2	Mexican American	1	8.76	LBXHCY	1512	LBXB12			9.6	LBXFOL	217	LBXRBF		2				1	FALSE	FALSE	None	0
8100	1	1999-2000	65	23.28	88	F	2	Other Hispanic	2	5.19	LBXHCY	583	LBXB12			16.6	LBXFOL	279	LBXRBF	33.3733	2		0		1	FALSE	FALSE	None	0
8106	1	1999-2000	18	22.37	75	F	2	Mexican American	1	5.06	LBXHCY	422	LBXB12			10	LBXFOL	213	LBXRBF	2.93538	2		1	2	0	FALSE	FALSE	None
8109	1	1999-2000	47	28.08	91.7	F	2	Non-Hispanic White	3	8.03	LBXHCY	920	LBXB12			9.5	LBXFOL	229	LBXRBF		2			2	1	TRUE	FALSE	E2 alone	0
8113	1	1999-2000	82	24.6		F	2	Non-Hispanic Black	4	9.33	LBXHCY	451	LBXB12			18.7	LBXFOL	267	LBXRBF		2				1	FALSE	FALSE	None	0
8117	1	1999-2000	30	32.8	89.4	F	2	Mexican American	1	5.32	LBXHCY	616	LBXB12			9.9	LBXFOL	222	LBXRBF		2			2	0	FALSE	FALSE	None	0
8119	1	1999-2000	60	30.33	100.1	F	2	Non-Hispanic White	3	9.01	LBXHCY	793	LBXB12			7.4	LBXFOL	194	LBXRBF	65.2226	2		0		1	FALSE	FALSE	None	0
8125	1	1999-2000	60	26.69	84	F	2	Non-Hispanic White	3	6.51	LBXHCY	403	LBXB12			5.8	LBXFOL	289	LBXRBF		2				1	TRUE	FALSE	E2 alone	0
8127	1	1999-2000	44	36.11	104.7	F	2	Mexican American	1	4.81	LBXHCY	450	LBXB12			6	LBXFOL	241	LBXRBF	90.365	2		0	2	0	FALSE	FALSE	None	0
8130	1	1999-2000	18	23.32	81	F	2	Mexican American	1	4.45	LBXHCY	476	LBXB12			14.1	LBXFOL	253	LBXRBF	9.22353	2		1	2	0	FALSE	FALSE	None
8133	1	1999-2000	42	21.14	76.6	F	2	Non-Hispanic White	3	4.93	LBXHCY	684	LBXB12			22.3	LBXFOL	354	LBXRBF		2			2	0	FALSE	FALSE	None	0
8143	1	1999-2000	18	20.66	66.4	F	2	Mexican American	1	4.35	LBXHCY	767	LBXB12			11.8	LBXFOL	498	LBXRBF	1.68312	2		1	2	0	FALSE	FALSE	None
8153	1	1999-2000	34	21.18	77.7	F	2	Non-Hispanic White	3	7.05	LBXHCY	281	LBXB12			41.1	LBXFOL	391	LBXRBF		2			2	0	FALSE	FALSE	None	0
8155	1	1999-2000	77	28.05	103.4	F	2	Mexican American	1	21.77	LBXHCY	672	LBXB12			7.6	LBXFOL	154	LBXRBF	66.7352	2		0		1	FALSE	FALSE	None	0
8162	1	1999-2000	22	26.41	86.8	F	2	Non-Hispanic White	3	5.24	LBXHCY	253	LBXB12			18	LBXFOL	327	LBXRBF		2			2	0	FALSE	FALSE	None	0
8171	1	1999-2000	44	35.54	105.4	F	2	Non-Hispanic Black	4	7.96	LBXHCY	685	LBXB12			7.3	LBXFOL	163	LBXRBF		2			2	0	FALSE	FALSE	None	1
8172	1	1999-2000	37	40.66	109	F	2	Mexican American	1	7.47	LBXHCY	532	LBXB12			21	LBXFOL	289	LBXRBF		2			2	0	FALSE	FALSE	None	0
8175	1	1999-2000	22	25.87	78.1	F	2	Non-Hispanic White	3	7.03	LBXHCY	261	LBXB12			12.1	LBXFOL	180	LBXRBF		2			2	0	FALSE	FALSE	None	0
8177	1	1999-2000	55	30.06	91.4	F	2	Mexican American	1	7.04	LBXHCY	1048	LBXB12			19.9	LBXFOL	401	LBXRBF		2			2	1	FALSE	FALSE	None	0
8180	1	1999-2000	47	29.34	104.2	F	2	Non-Hispanic Black	4	4.92	LBXHCY	1224	LBXB12			10.1	LBXFOL	192	LBXRBF	82.1341	2		0	2	0	FALSE	FALSE	None	0
8185	1	1999-2000	70	28.7	98.4	F	2	Non-Hispanic White	3	8.31	LBXHCY	282	LBXB12			14	LBXFOL	314	LBXRBF	52.4868	2		0		1	FALSE	FALSE	None	0
8188	1	1999-2000	85	30.77	105.5	F	2	Non-Hispanic White	3	13.5	LBXHCY	277	LBXB12			13.8	LBXFOL	196	LBXRBF		2				1	FALSE	FALSE	None	0
8189	1	1999-2000	60	26.6	81.2	F	2	Mexican American	1	7.87	LBXHCY	772	LBXB12			10.1	LBXFOL	344	LBXRBF	30.9716	2		0		1	FALSE	FALSE	None	0
8200	1	1999-2000	18	22.25	70.7	F	2	Mexican American	1	5.19	LBXHCY	553	LBXB12			14.1	LBXFOL	279	LBXRBF		2			2	0	FALSE	FALSE	None
8202	1	1999-2000	69	24.88	80.3	F	2	Other race/multi-racial	5	7.73	LBXHCY	650	LBXB12			16.6	LBXFOL	344	LBXRBF	25.3576	2		1		1	FALSE	FALSE	None	0
8206	1	1999-2000	37	19.89	72.2	F	2	Non-Hispanic White	3	8.57	LBXHCY	517	LBXB12			25.3	LBXFOL	368	LBXRBF		2			2	0	FALSE	FALSE	None	0
8208	1	1999-2000	46	26.56	90.2	F	2	Mexican American	1	5.84	LBXHCY	873	LBXB12			17.8	LBXFOL				2			2	0	FALSE	FALSE	None	0
8214	1	1999-2000	49	19.71	70.6	F	2	Other race/multi-racial	5	8.86	LBXHCY	328	LBXB12			4	LBXFOL	104	LBXRBF	7.24201	2		1	2	0	FALSE	FALSE	None	0
8217	1	1999-2000	35	23.01	82.3	F	2	Non-Hispanic White	3	5.82	LBXHCY	348	LBXB12			10.9	LBXFOL	232	LBXRBF		2			2	0	FALSE	FALSE	None	0
8230	1	1999-2000	83	19.54	81.4	F	2	Non-Hispanic White	3	7.12	LBXHCY	481	LBXB12			27.5	LBXFOL	451	LBXRBF	29.8308	2		1		1	FALSE	FALSE	None	0
8232	1	1999-2000	54	32.1	92.8	F	2	Mexican American	1	6.3	LBXHCY	474	LBXB12			13.1	LBXFOL	282	LBXRBF		2			2	1	TRUE	TRUE	Combinatory	0
8233	1	1999-2000	30	19.32	76.9	F	2	Non-Hispanic White	3	6.94	LBXHCY	625	LBXB12			8.9	LBXFOL	215	LBXRBF		2			2	0	FALSE	FALSE	None	0
8238	1	1999-2000	19	23.5	83.7	F	2	Other race/multi-racial	5	5.1	LBXHCY	368	LBXB12			10.9	LBXFOL	201	LBXRBF		2			2	0	FALSE	FALSE	None
8239	1	1999-2000	74			F	2	Other race/multi-racial	5	16.1	LBXHCY	260	LBXB12			14.6	LBXFOL	195	LBXRBF		2				1	FALSE	FALSE	None	0
8241	1	1999-2000	52	30.73	85.6	F	2	Other Hispanic	2	8.27	LBXHCY	418	LBXB12			10.2	LBXFOL	249	LBXRBF		2			2	1	FALSE	FALSE	None	0
8247	1	1999-2000	40	29.24	103.7	F	2	Non-Hispanic White	3	9.53	LBXHCY	277	LBXB12			19	LBXFOL	265	LBXRBF		2			2	0	TRUE	TRUE	Combinatory	0
8261	1	1999-2000	61	28.14	85.9	F	2	Mexican American	1	6.56	LBXHCY	707	LBXB12			19	LBXFOL	472	LBXRBF		2				1	TRUE	FALSE	E2 alone	0
8264	1	1999-2000	46	22.58	86.5	F	2	Non-Hispanic Black	4	6.35	LBXHCY	311	LBXB12			12.6	LBXFOL	196	LBXRBF		2			2	1	FALSE	FALSE	None	0
8268	1	1999-2000	58	38.72	120.3	F	2	Mexican American	1	5.27	LBXHCY	802	LBXB12			12.1	LBXFOL	459	LBXRBF	98.2139	2		0	2	1	FALSE	FALSE	None	0
8271	1	1999-2000	67	24.84	84.4	F	2	Non-Hispanic White	3	6.41	LBXHCY	421	LBXB12			18.1	LBXFOL	294	LBXRBF		2				1	TRUE	TRUE	Combinatory	0
8275	1	1999-2000	41	32.95	103.8	F	2	Non-Hispanic Black	4	6.78	LBXHCY	656	LBXB12			8	LBXFOL	172	LBXRBF		2			2	0	FALSE	FALSE	None	0
8277	1	1999-2000	77	37.35	127.3	F	2	Non-Hispanic White	3	7.48	LBXHCY	449	LBXB12			20.2	LBXFOL	269	LBXRBF		2				1	FALSE	FALSE	None	1
8282	1	1999-2000	31	30.1	97.2	F	2	Mexican American	1	4.82	LBXHCY	10725	LBXB12			11	LBXFOL	251	LBXRBF		2			2	0	FALSE	FALSE	None	0
8285	1	1999-2000	61	30.08	96.7	F	2	Non-Hispanic Black	4	10.83	LBXHCY	447	LBXB12			11.5	LBXFOL	260	LBXRBF	46.5191	2		0		1	TRUE	FALSE	E2 alone	1
8296	1	1999-2000	31	30.76	98.6	F	2	Non-Hispanic Black	4	9.4	LBXHCY	519	LBXB12			6.4	LBXFOL	286	LBXRBF	60.9091	2		0	2	0	FALSE	TRUE	P4 alone	0
8298	1	1999-2000	45	36.82	109	F	2	Non-Hispanic Black	4	6.13	LBXHCY	723	LBXB12			20.9	LBXFOL	289	LBXRBF		2			2	0	FALSE	FALSE	None	0
8309	1	1999-2000	36	24.21	84.2	F	2	Non-Hispanic White	3	4.35	LBXHCY	464	LBXB12			17.2	LBXFOL	451	LBXRBF		2			2	0	TRUE	TRUE	Combinatory	0
8315	1	1999-2000	18	24.92	78.4	F	2	Non-Hispanic White	3	7.73	LBXHCY	157	LBXB12			11.7	LBXFOL	259	LBXRBF		2			2	0	TRUE	TRUE	Combinatory
8321	1	1999-2000	59	30	97.7	F	2	Non-Hispanic Black	4	8.92	LBXHCY	1186	LBXB12			30.4	LBXFOL	279	LBXRBF		2			2	1	FALSE	FALSE	None	0
8323	1	1999-2000	19	21.08	68.3	F	2	Non-Hispanic Black	4	7.15	LBXHCY	706	LBXB12			12.4	LBXFOL	224	LBXRBF	3.0858	2		1	2	0	FALSE	FALSE	None
8325	1	1999-2000	39	21.99	76	F	2	Non-Hispanic White	3	7.18	LBXHCY	604	LBXB12			26.3	LBXFOL	303	LBXRBF	4.49316	2		1	2	0	FALSE	FALSE	None	0
8335	1	1999-2000	18	20.79	69.5	F	2	Mexican American	1	5.21	LBXHCY	1563	LBXB12			11.3	LBXFOL	205	LBXRBF		2			2	0	FALSE	FALSE	None
8337	1	1999-2000	84	24.05	82.1	F	2	Non-Hispanic White	3	7.61	LBXHCY	1032	LBXB12			40	LBXFOL	564	LBXRBF	11.8045	2		1		1	FALSE	FALSE	None	1
8340	1	1999-2000	22	24.32	82	F	2	Non-Hispanic White	3	8.59	LBXHCY	203	LBXB12			9.7	LBXFOL	251	LBXRBF		2			2	0	FALSE	FALSE	None	0
8358	1	1999-2000	20	22.79	80	F	2	Mexican American	1	3.96	LBXHCY	1439	LBXB12			13.2	LBXFOL	227	LBXRBF	6.29734	2		1	2	0	FALSE	FALSE	None	0
8359	1	1999-2000	30	23.02	82.9	F	2	Non-Hispanic Black	4	6.38	LBXHCY	374	LBXB12			6.3	LBXFOL	171	LBXRBF		2			2	0	FALSE	FALSE	None	0
8365	1	1999-2000	70	31.13	109	F	2	Mexican American	1	7.38	LBXHCY	1107	LBXB12			31.8	LBXFOL	707	LBXRBF		2				1	FALSE	FALSE	None	0
8372	1	1999-2000	22	29.84	91.7	F	2	Non-Hispanic White	3	6.88	LBXHCY	593	LBXB12			18.3	LBXFOL	383	LBXRBF	32.349	2		0	2	0	FALSE	FALSE	None	0
8376	1	1999-2000	71	24.74	86	F	2	Non-Hispanic White	3	7.1	LBXHCY	355	LBXB12			18.8	LBXFOL	303	LBXRBF		2				1	FALSE	FALSE	None	0
8378	1	1999-2000	18	23.11	70.4	F	2	Mexican American	1	7.26	LBXHCY	660	LBXB12			10.4	LBXFOL	204	LBXRBF	5.57935	2		1	2	0	FALSE	FALSE	None
8381	1	1999-2000	45	28.84	91.2	F	2	Non-Hispanic White	3	6.37	LBXHCY	339	LBXB12			13.6	LBXFOL	234	LBXRBF		2			2	0	FALSE	FALSE	None	0
8384	1	1999-2000	42	30	97.2	F	2	Non-Hispanic White	3	4.66	LBXHCY	516	LBXB12			16.2	LBXFOL	405	LBXRBF		2			2	0	FALSE	FALSE	None	0
8385	1	1999-2000	30	36.13	111.7	F	2	Non-Hispanic Black	4	7.43	LBXHCY	451	LBXB12			8.8	LBXFOL	257	LBXRBF	89.9725	2		0	2	0	FALSE	FALSE	None	0
8397	1	1999-2000	67	30.56	103.8	F	2	Non-Hispanic White	3	7.1	LBXHCY	617	LBXB12			34.4	LBXFOL	422	LBXRBF		2				1	FALSE	FALSE	None	1
8399	1	1999-2000	69	22.58		F	2	Mexican American	1	9.75	LBXHCY	237	LBXB12			15.7	LBXFOL	331	LBXRBF		2				1	TRUE	FALSE	E2 alone
8401	1	1999-2000	71	22.57	82.5	F	2	Non-Hispanic White	3	8.69	LBXHCY	526	LBXB12			12.5	LBXFOL	269	LBXRBF	20.2163	2		1		1	FALSE	FALSE	None	0
8405	1	1999-2000	62	49.51	122.4	F	2	Other Hispanic	2	6.23	LBXHCY	441	LBXB12			17.1	LBXFOL	137	LBXRBF		2				1	FALSE	FALSE	None	0
8408	1	1999-2000	54	29.38	93.3	F	2	Mexican American	1	6.3	LBXHCY	715	LBXB12			17.9	LBXFOL	368	LBXRBF	66.5348	2		0	2	1	TRUE	FALSE	E2 alone	0
8412	1	1999-2000	62	28.83	94	F	2	Mexican American	1	5.4	LBXHCY	1311	LBXB12			7.2	LBXFOL	215	LBXRBF	47.3806	2		0		1	FALSE	FALSE	None	0
8414	1	1999-2000	42	31.13	100.6	F	2	Mexican American	1	5.37	LBXHCY	326	LBXB12			13.9	LBXFOL	167	LBXRBF	77.313	2		0	2	0	FALSE	FALSE	None	0
8422	1	1999-2000	32	29.27	87.7	F	2	Non-Hispanic White	3	4.9	LBXHCY	358	LBXB12			18.3	LBXFOL	334	LBXRBF		2			2	0	FALSE	FALSE	None	0
8424	1	1999-2000	67	35.61	124.2	F	2	Non-Hispanic White	3	7.54	LBXHCY	406	LBXB12			11.3	LBXFOL	353	LBXRBF		2				1	FALSE	FALSE	None	0
8426	1	1999-2000	43	24.9	97.5	F	2	Mexican American	1	5.41	LBXHCY	214	LBXB12			12.3	LBXFOL	173	LBXRBF	18.8065	2		1	2	0	FALSE	FALSE	None	0
8430	1	1999-2000	33	30.22	88.6	F	2	Mexican American	1	6.09	LBXHCY	615	LBXB12			15.5	LBXFOL	217	LBXRBF	60.6514	2		0	2	0	FALSE	FALSE	None	0
8431	1	1999-2000	36	26.7	83.2	F	2	Other Hispanic	2	12.13	LBXHCY	687	LBXB12			26.4	LBXFOL	380	LBXRBF		2			2	0	FALSE	FALSE	None	0
8432	1	1999-2000	45	39.19	117.1	F	2	Non-Hispanic White	3	4.37	LBXHCY	361	LBXB12			17.6	LBXFOL	539	LBXRBF		2			2	1	TRUE	TRUE	Combinatory	0
8451	1	1999-2000	32	26.29	88.6	F	2	Non-Hispanic Black	4	7.55	LBXHCY	263	LBXB12			10	LBXFOL	289	LBXRBF		2			2	0	FALSE	FALSE	None	0
8453	1	1999-2000	18	22.65	73	F	2	Non-Hispanic White	3	5.3	LBXHCY	538	LBXB12			11.5	LBXFOL	275	LBXRBF	6.63831	2		1	2	0	FALSE	FALSE	None
8460	1	1999-2000	75	25.02	85.2	F	2	Non-Hispanic White	3	5.15	LBXHCY	984	LBXB12			34.3	LBXFOL	618	LBXRBF	38.2539	2		0		1	FALSE	FALSE	None	0
8466	1	1999-2000	85	29.04	89.3	F	2	Other Hispanic	2	8.85	LBXHCY	971	LBXB12			11.5	LBXFOL	325	LBXRBF		2				1	FALSE	FALSE	None	1
8467	1	1999-2000	46	24.97	82.8	F	2	Other race/multi-racial	5	8.55	LBXHCY	178	LBXB12			14	LBXFOL	325	LBXRBF		2			2	1	TRUE	FALSE	E2 alone	0
8470	1	1999-2000	67	39.12	108.6	F	2	Mexican American	1	7.52	LBXHCY	471	LBXB12			12.2	LBXFOL	244	LBXRBF	88.6962	2		0		1	FALSE	FALSE	None	0
8471	1	1999-2000	26	30.21	92.4	F	2	Non-Hispanic White	3	5.41	LBXHCY	350	LBXB12			11.4	LBXFOL	226	LBXRBF		2			2	0	FALSE	FALSE	None	0
8472	1	1999-2000	19	25.64	77.8	F	2	Non-Hispanic White	3	10.68	LBXHCY	367	LBXB12			11.6	LBXFOL	209	LBXRBF		2			2	0	TRUE	TRUE	Combinatory
8492	1	1999-2000	83	35.77	111.9	F	2	Non-Hispanic White	3	18.77	LBXHCY	271	LBXB12			11	LBXFOL	317	LBXRBF		2				1	FALSE	FALSE	None	0
8496	1	1999-2000	73	32.29	110.1	F	2	Mexican American	1	8.18	LBXHCY	662	LBXB12			23.8	LBXFOL	434	LBXRBF		2				1	FALSE	FALSE	None	0
8500	1	1999-2000	40	26.85	77.8	F	2	Other Hispanic	2	7.28	LBXHCY	362	LBXB12			7.2	LBXFOL	184	LBXRBF	16.814	2		1	2	1	FALSE	FALSE	None	0
8508	1	1999-2000	73	31.33	109.4	F	2	Non-Hispanic White	3	9.95	LBXHCY	904	LBXB12			27.9	LBXFOL	563	LBXRBF	81.4672	2		0		1	TRUE	FALSE	E2 alone	0
8509	1	1999-2000	74	28.49	98.4	F	2	Other Hispanic	2	9.05	LBXHCY	317	LBXB12			16	LBXFOL	242	LBXRBF	40.4697	2		0		1	FALSE	FALSE	None	0
8512	1	1999-2000	85	31.32	104.1	F	2	Non-Hispanic Black	4	11.2	LBXHCY	554	LBXB12			12	LBXFOL	278	LBXRBF		2				1	FALSE	FALSE	None	0
8513	1	1999-2000	60	42.9	127.7	F	2	Non-Hispanic White	3	6.48	LBXHCY	679	LBXB12			28.3	LBXFOL	444	LBXRBF		2				1	FALSE	FALSE	None	0
8514	1	1999-2000	78	28.85	100.7	F	2	Mexican American	1	10.14	LBXHCY	407	LBXB12			15.6	LBXFOL	320	LBXRBF		2				1	FALSE	FALSE	None	0
8516	1	1999-2000	19	23.36	82.3	F	2	Mexican American	1	6.19	LBXHCY	402	LBXB12			12.7	LBXFOL	434	LBXRBF		2			2	0	FALSE	FALSE	None
8519	1	1999-2000	28	29.41	103.4	F	2	Non-Hispanic White	3	5.23	LBXHCY	333	LBXB12			9.5	LBXFOL	223	LBXRBF		2			2	0	FALSE	FALSE	None	0
8532	1	1999-2000	73	27.62	89	F	2	Non-Hispanic White	3	8.75	LBXHCY	245	LBXB12			10.3	LBXFOL	185	LBXRBF	58.0356	2		0		1	FALSE	FALSE	None	1
8536	1	1999-2000	65	30.22	98.9	F	2	Mexican American	1	7.39	LBXHCY	294	LBXB12			18.9	LBXFOL	341	LBXRBF	78.2581	2		0		1	FALSE	FALSE	None	0
8538	1	1999-2000	24	28.82	85.7	F	2	Other Hispanic	2	7.36	LBXHCY	368	LBXB12			9.2	LBXFOL	278	LBXRBF	29.7705	2		1	2	0	FALSE	FALSE	None	0
8539	1	1999-2000	55	26.98	89.1	F	2	Other Hispanic	2	5.39	LBXHCY	895	LBXB12			18.8	LBXFOL	622	LBXRBF		2			2	1	TRUE	FALSE	E2 alone	0
8541	1	1999-2000	50	23.24	77.1	F	2	Non-Hispanic White	3	8.5	LBXHCY	287	LBXB12			12.7	LBXFOL	230	LBXRBF		2			2	1	TRUE	TRUE	Combinatory	0
8551	1	1999-2000	45	28.33	102.1	F	2	Non-Hispanic White	3	6.16	LBXHCY	377	LBXB12			4	LBXFOL	237	LBXRBF	90.3398	2		0	2	0	FALSE	FALSE	None	1
8557	1	1999-2000	35	28.88	96.6	F	2	Non-Hispanic White	3	8.04	LBXHCY	517	LBXB12			12.5	LBXFOL	310	LBXRBF		2			2	0	FALSE	FALSE	None	0
8558	1	1999-2000	38	29.88	97.3	F	2	Mexican American	1	6.5	LBXHCY	291	LBXB12			6.9	LBXFOL	223	LBXRBF		2			2	0	FALSE	FALSE	None	0
8559	1	1999-2000	60	24.01	88	F	2	Non-Hispanic White	3	6.26	LBXHCY	919	LBXB12			10.5	LBXFOL	312	LBXRBF		2				1	FALSE	FALSE	None	0
8564	1	1999-2000	22	18.26	70.5	F	2	Other Hispanic	2	3.33	LBXHCY	688	LBXB12			18.3	LBXFOL	300	LBXRBF	3.8939	2		1	2	0	FALSE	FALSE	None	0
8565	1	1999-2000	18	27.77	86.5	F	2	Mexican American	1	5.98	LBXHCY	687	LBXB12			9.3	LBXFOL	229	LBXRBF		2			2	0	FALSE	FALSE	None
8566	1	1999-2000	34	29.98	97.5	F	2	Mexican American	1	7.31	LBXHCY	691	LBXB12			10.6	LBXFOL	198	LBXRBF	86.3795	2		0	2	0	FALSE	FALSE	None	0
8569	1	1999-2000	41	24.37	86	F	2	Non-Hispanic White	3	8.51	LBXHCY	599	LBXB12			9.1	LBXFOL	417	LBXRBF	11.5351	2		1	2	0	FALSE	FALSE	None	0
8575	1	1999-2000	18	20	77.3	F	2	Mexican American	1	5.83	LBXHCY	733	LBXB12			14.3	LBXFOL	213	LBXRBF		2			2	0	FALSE	FALSE	None
8586	1	1999-2000	18	26.28	82.3	F	2	Mexican American	1	5.09	LBXHCY	504	LBXB12			9.7	LBXFOL	218	LBXRBF	25.0762	2		1	2	0	FALSE	FALSE	None
8589	1	1999-2000	47	27.45	95	F	2	Non-Hispanic Black	4	5.77	LBXHCY	507	LBXB12			38.5	LBXFOL	330	LBXRBF	24.7125	2		1	2	1	FALSE	FALSE	None	0
8601	1	1999-2000	50	29.7	86.2	F	2	Non-Hispanic White	3	6.16	LBXHCY	707	LBXB12			17.6	LBXFOL	391	LBXRBF		2			2	1	FALSE	FALSE	None	0
8610	1	1999-2000	74	34.72	116	F	2	Non-Hispanic White	3	6.58	LBXHCY	465	LBXB12			23	LBXFOL	449	LBXRBF	88.5517	2		0		1	FALSE	FALSE	None	0
8612	1	1999-2000	18	17.74	63.6	F	2	Other Hispanic	2	7.55	LBXHCY	229	LBXB12			12.3	LBXFOL	164	LBXRBF		2			2	0	FALSE	FALSE	None
8616	1	1999-2000	29	23.27	77.5	F	2	Other Hispanic	2	7.31	LBXHCY	304	LBXB12			8.3	LBXFOL	138	LBXRBF		2			2	0	FALSE	FALSE	None	0
8618	1	1999-2000	71	25.11	84.4	F	2	Non-Hispanic White	3	6.35	LBXHCY	520	LBXB12			20.1	LBXFOL	412	LBXRBF	28.536	2		1		1	FALSE	FALSE	None	0
8619	1	1999-2000	38	37.55	104.7	F	2	Non-Hispanic White	3	6.45	LBXHCY	245	LBXB12			8.9	LBXFOL	379	LBXRBF	87.1853	2		0	2	0	FALSE	FALSE	None	0
8620	1	1999-2000	64	30.3	105.3	F	2	Non-Hispanic Black	4	5.77	LBXHCY	525	LBXB12			17.8	LBXFOL	476	LBXRBF		2				1	TRUE	FALSE	E2 alone	0
8626	1	1999-2000	34	16.04	82.8	F	2	Mexican American	1	7.21	LBXHCY	321	LBXB12			5	LBXFOL	178	LBXRBF	6.80901	2		1	2	0	FALSE	FALSE	None	0
8628	1	1999-2000	85	22.94	86.3	F	2	Non-Hispanic White	3	13.22	LBXHCY	681	LBXB12			26.2	LBXFOL	687	LBXRBF		2				1	FALSE	FALSE	None	0
8629	1	1999-2000	47	23.23	80.7	F	2	Mexican American	1	5.69	LBXHCY	1022	LBXB12			11.8	LBXFOL	198	LBXRBF	13.9585	2		1	2	0	FALSE	FALSE	None	0
8639	1	1999-2000	45	37.53	117.7	F	2	Non-Hispanic Black	4	6.59	LBXHCY	727	LBXB12			12.2	LBXFOL	208	LBXRBF		2			2	0	FALSE	FALSE	None	0
8651	1	1999-2000	28	29.79		F	2	Non-Hispanic White	3	8.81	LBXHCY	523	LBXB12			33	LBXFOL	764	LBXRBF		2			2	0	FALSE	FALSE	None	0
8667	1	1999-2000	25	23.14	79.3	F	2	Mexican American	1	5.39	LBXHCY	448	LBXB12			4.7	LBXFOL	117	LBXRBF		2			2	0	FALSE	FALSE	None	0
8672	1	1999-2000	25	17.05	70.8	F	2	Non-Hispanic White	3	4.82	LBXHCY	1655	LBXB12			15.5	LBXFOL	278	LBXRBF	1.39093	2		1	2	0	FALSE	FALSE	None	0
8687	1	1999-2000	48	32.86	101.5	F	2	Mexican American	1	5.23	LBXHCY	341	LBXB12			9.6	LBXFOL	217	LBXRBF	74.1835	2		0	2	0	TRUE	TRUE	Combinatory	0
8688	1	1999-2000	56	38.36	113	F	2	Non-Hispanic White	3	4.83	LBXHCY	392	LBXB12			17.5	LBXFOL	431	LBXRBF		2			2	1	TRUE	FALSE	E2 alone	1
8689	1	1999-2000	18	20.05	75.5	F	2	Mexican American	1	5.27	LBXHCY	649	LBXB12			13.1	LBXFOL	283	LBXRBF		2			2	0	FALSE	FALSE	None
8690	1	1999-2000	19	27.54	89.2	F	2	Other Hispanic	2	7.24	LBXHCY	426	LBXB12			8.5	LBXFOL	154	LBXRBF	32.602	2		0	2	0	FALSE	FALSE	None
8693	1	1999-2000	51	20	81.3	F	2	Non-Hispanic White	3	7.16	LBXHCY	934	LBXB12			18.5	LBXFOL	282	LBXRBF		2			2	1	FALSE	FALSE	None	0
8698	1	1999-2000	67	44.25	136.8	F	2	Non-Hispanic White	3	7.87	LBXHCY	466	LBXB12			17.3	LBXFOL	533	LBXRBF		2				1	FALSE	FALSE	None	0
8702	1	1999-2000	33	23.31	76.8	F	2	Non-Hispanic White	3	6.28	LBXHCY	741	LBXB12			5.1	LBXFOL	185	LBXRBF	10.7941	2		1	2	0	FALSE	FALSE	None	0
8703	1	1999-2000	37	35.35	102.2	F	2	Non-Hispanic White	3	7.12	LBXHCY	706	LBXB12			9.1	LBXFOL	255	LBXRBF		2			2	0	FALSE	FALSE	None	0
8715	1	1999-2000	68	33.84	98.6	F	2	Non-Hispanic Black	4	10.64	LBXHCY	411	LBXB12			8.7	LBXFOL	187	LBXRBF		2				1	FALSE	FALSE	None	1
8717	1	1999-2000	63	24.89	89.5	F	2	Mexican American	1	6.28	LBXHCY	432	LBXB12			18.4	LBXFOL	276	LBXRBF		2				1	FALSE	FALSE	None	0
8719	1	1999-2000	74	31.51	108.8	F	2	Non-Hispanic Black	4	7.7	LBXHCY	824	LBXB12			17.2	LBXFOL	286	LBXRBF	63.9382	2		0		1	FALSE	FALSE	None	0
8720	1	1999-2000	54	17.46	69.2	F	2	Non-Hispanic White	3	6.39	LBXHCY	586	LBXB12			16	LBXFOL	451	LBXRBF		2			2	1	FALSE	FALSE	None	0
8721	1	1999-2000	57	23.66	84.3	F	2	Mexican American	1	6.05	LBXHCY	475	LBXB12			9.2	LBXFOL	462	LBXRBF		2			2	1	FALSE	FALSE	None	0
8729	1	1999-2000	62	29.07	101.5	F	2	Mexican American	1	17.86	LBXHCY	146	LBXB12			11.2	LBXFOL	180	LBXRBF	78.9444	2		0		1	FALSE	FALSE	None	0
8730	1	1999-2000	58	25.41	90.8	F	2	Mexican American	1	8.82	LBXHCY	563	LBXB12			15.5	LBXFOL	215	LBXRBF		2			2	1	FALSE	FALSE	None	0
8731	1	1999-2000	82			F	2	Mexican American	1	12.93	LBXHCY	542	LBXB12			5	LBXFOL	169	LBXRBF		2				1	FALSE	FALSE	None	0
8733	1	1999-2000	19	29.88	87.6	F	2	Mexican American	1	7.5	LBXHCY	386	LBXB12			11.1	LBXFOL	158	LBXRBF		2			2	0	FALSE	FALSE	None
8734	1	1999-2000	77	26.82	91.7	F	2	Mexican American	1	8.66	LBXHCY	381	LBXB12			12.2	LBXFOL	525	LBXRBF	26.6382	2		1		1	TRUE	FALSE	E2 alone	0
8736	1	1999-2000	29	38.58	107.8	F	2	Non-Hispanic White	3	7.2	LBXHCY	234	LBXB12			2.9	LBXFOL	259	LBXRBF	68.5298	2		0	2	0	FALSE	FALSE	None	0
8737	1	1999-2000	65	31.16	95.3	F	2	Non-Hispanic White	3	9.31	LBXHCY	300	LBXB12			19.2	LBXFOL	255	LBXRBF		2				1	FALSE	FALSE	None	1
8738	1	1999-2000	32	25.4	88.9	F	2	Non-Hispanic White	3	7.55	LBXHCY	316	LBXB12			13.8	LBXFOL	155	LBXRBF		2			2	0	FALSE	FALSE	None	0
8743	1	1999-2000	58	21.08	77	F	2	Mexican American	1	6.51	LBXHCY	444	LBXB12			10.6	LBXFOL	552	LBXRBF	18.2866	2		1	2	1	TRUE	TRUE	Combinatory	0
8745	1	1999-2000	24	31.51	86.2	F	2	Mexican American	1	6.91	LBXHCY	292	LBXB12			12.4	LBXFOL	230	LBXRBF	40.8996	2		0	2	0	FALSE	FALSE	None	0
8748	1	1999-2000	51	33.61	113.1	F	2	Mexican American	1	6.16	LBXHCY	411	LBXB12			13.9	LBXFOL	373	LBXRBF		2			2	1	FALSE	FALSE	None	0
8768	1	1999-2000	64	22.64	87.8	F	2	Non-Hispanic White	3	7.19	LBXHCY	773	LBXB12			35.4	LBXFOL	298	LBXRBF		2				1	FALSE	FALSE	None	0
8772	1	1999-2000	59	26.77	94.1	F	2	Mexican American	1	5.53	LBXHCY	461	LBXB12			13.8	LBXFOL	341	LBXRBF	29.401	2		1	2	1	TRUE	FALSE	E2 alone	0
8778	1	1999-2000	29	25.08	84.9	F	2	Non-Hispanic Black	4	6.32	LBXHCY	558	LBXB12			16	LBXFOL	529	LBXRBF		2			2	0	FALSE	FALSE	None	0
8780	1	1999-2000	61	38.07	115.3	F	2	Non-Hispanic White	3	5.78	LBXHCY	500	LBXB12			7.9	LBXFOL	408	LBXRBF	96.913	2		0		1	FALSE	FALSE	None	0
8784	1	1999-2000	68	38.06	117.2	F	2	Mexican American	1	5.81	LBXHCY	472	LBXB12			12.7	LBXFOL	207	LBXRBF	94.638	2		0		1	FALSE	FALSE	None	0
8786	1	1999-2000	76	30.24	108.8	F	2	Non-Hispanic White	3	6.79	LBXHCY	1064	LBXB12			37.3	LBXFOL	541	LBXRBF		2				1	FALSE	FALSE	None	0
8798	1	1999-2000	76	20.53	81	F	2	Non-Hispanic White	3	5.58	LBXHCY	467	LBXB12			66.8	LBXFOL	363	LBXRBF	7.26363	2		1		1	FALSE	FALSE	None	0
8802	1	1999-2000	50	20.69	73.6	F	2	Non-Hispanic White	3	5.93	LBXHCY	1488	LBXB12			31.6	LBXFOL	418	LBXRBF	5.28732	2		1	2	0	FALSE	FALSE	None	0
8806	1	1999-2000	49	33.8	103	F	2	Non-Hispanic White	3	7.65	LBXHCY	612	LBXB12			21.6	LBXFOL	439	LBXRBF		2			2	0	FALSE	FALSE	None	0
8817	1	1999-2000	79	17.44	75.8	F	2	Non-Hispanic White	3	6.59	LBXHCY	769	LBXB12			7.1	LBXFOL	194	LBXRBF		2				1	FALSE	FALSE	None	0
8819	1	1999-2000	51	40.88	121	F	2	Non-Hispanic White	3	6.24	LBXHCY	325	LBXB12			16.6	LBXFOL	437	LBXRBF		2			2	1	TRUE	FALSE	E2 alone	0
8820	1	1999-2000	61	27.5	98.9	F	2	Mexican American	1	6.71	LBXHCY	765	LBXB12			18.1	LBXFOL	374	LBXRBF		2				1	FALSE	FALSE	None	0
8821	1	1999-2000	48	33	102.5	F	2	Non-Hispanic Black	4	4.22	LBXHCY	421	LBXB12			16.6	LBXFOL	261	LBXRBF		2			2	1	FALSE	FALSE	None	0
8833	1	1999-2000	21	26.12	81.1	F	2	Other Hispanic	2	5.14	LBXHCY	451	LBXB12			6.5	LBXFOL	173	LBXRBF	16.1213	2		1	2	0	FALSE	FALSE	None	0
8838	1	1999-2000	22	29.65		F	2	Non-Hispanic White	3	4.54	LBXHCY	198	LBXB12			7.8	LBXFOL	440	LBXRBF		2			3	0	FALSE	FALSE	None	0
8840	1	1999-2000	23	26.79	93.2	F	2	Mexican American	1	2.81	LBXHCY	810	LBXB12			12	LBXFOL	155	LBXRBF	15.9387	2		1	2	0	FALSE	FALSE	None	0
8849	1	1999-2000	22	20.45	70.8	F	2	Non-Hispanic White	3	3.14	LBXHCY	510	LBXB12			23	LBXFOL	898	LBXRBF	9.82041	2		1	2	0	FALSE	FALSE	None	0
8861	1	1999-2000	61	40.69	118	F	2	Non-Hispanic Black	4	9.54	LBXHCY	1332	LBXB12			8.4	LBXFOL	179	LBXRBF		2				1	FALSE	FALSE	None	0
8875	1	1999-2000	44	25.91	84.9	F	2	Non-Hispanic White	3	4.76	LBXHCY	573	LBXB12			18	LBXFOL	398	LBXRBF		2			2	1	TRUE	FALSE	E2 alone	0
8878	1	1999-2000	47	19.7	76.3	F	2	Non-Hispanic White	3	6.19	LBXHCY	648	LBXB12			7.9	LBXFOL	285	LBXRBF		2			2	0	FALSE	FALSE	None	0
8880	1	1999-2000	31	41.88	127.4	F	2	Non-Hispanic Black	4	6.18	LBXHCY	441	LBXB12			13.6	LBXFOL	312	LBXRBF	96.9156	2		0	2	0	FALSE	FALSE	None	0
8888	1	1999-2000	71	26.29	88.1	F	2	Non-Hispanic White	3	8.08	LBXHCY	523	LBXB12			37.4	LBXFOL	364	LBXRBF	39.0289	2		0		1	FALSE	FALSE	None	0
8899	1	1999-2000	19	20.7	69.8	F	2	Other Hispanic	2	8.22	LBXHCY	330	LBXB12			5.8	LBXFOL	376	LBXRBF		2			2	0	FALSE	FALSE	None
8900	1	1999-2000	18	33.19	95.3	F	2	Mexican American	1	7.18	LBXHCY	363	LBXB12			15.4	LBXFOL	213	LBXRBF		2			2	0	FALSE	FALSE	None
8901	1	1999-2000	44	20.49	75.7	F	2	Non-Hispanic White	3	5.97	LBXHCY	274	LBXB12			16.2	LBXFOL	304	LBXRBF	4.71939	2		1	2	1	FALSE	FALSE	None	0
8902	1	1999-2000	36	21.44	76.4	F	2	Non-Hispanic White	3	4.93	LBXHCY	705	LBXB12			32.4	LBXFOL	556	LBXRBF		2			2	0	FALSE	FALSE	None	0
8917	1	1999-2000	52	36.39	102.5	F	2	Non-Hispanic Black	4	6.42	LBXHCY	945	LBXB12			14.2	LBXFOL	204	LBXRBF	70.0684	2		0	2	1	FALSE	FALSE	None	0
8918	1	1999-2000	59	26.44	91	F	2	Mexican American	1	8.07	LBXHCY	440	LBXB12			17.3	LBXFOL	339	LBXRBF		2			2	1	FALSE	FALSE	None	0
8920	1	1999-2000	40	30.37		F	2	Non-Hispanic Black	4	5.52	LBXHCY	391	LBXB12			8.4	LBXFOL	114	LBXRBF		2			2	1	FALSE	FALSE	None	0
8921	1	1999-2000	74	28.31	90.8	F	2	Non-Hispanic White	3	5.26	LBXHCY	244	LBXB12			27.5	LBXFOL	393	LBXRBF	73.134	2		0		1	TRUE	TRUE	Combinatory	0
8925	1	1999-2000	24	48.96	131.4	F	2	Non-Hispanic White	3	6.1	LBXHCY	228	LBXB12			9.5	LBXFOL	392	LBXRBF		2			2	0	FALSE	FALSE	None	0
8936	1	1999-2000	65	25.97	91.5	F	2	Non-Hispanic White	3	12.43	LBXHCY	233	LBXB12			17.4	LBXFOL	256	LBXRBF		2				1	FALSE	FALSE	None	0
8940	1	1999-2000	34	28.23	88.5	F	2	Non-Hispanic White	3	4.99	LBXHCY	776	LBXB12			35.8	LBXFOL	722	LBXRBF		2			2	0	FALSE	FALSE	None	0
8943	1	1999-2000	85	24.15	77.6	F	2	Non-Hispanic White	3	11.61	LBXHCY	281	LBXB12			7.4	LBXFOL	477	LBXRBF	21.8243	2		1		1	FALSE	FALSE	None	0
8946	1	1999-2000	37	32.76	107.1	F	2	Mexican American	1	3.36	LBXHCY	709	LBXB12			10.8	LBXFOL	203	LBXRBF	88.4171	2		0	2	0	FALSE	FALSE	None	0
8947	1	1999-2000	74	47.4	142.7	F	2	Mexican American	1	27.54	LBXHCY	214	LBXB12			5.8	LBXFOL	239	LBXRBF	99.1593	2		0		1	FALSE	FALSE	None	1
8948	1	1999-2000	19	19.89	76	F	2	Non-Hispanic Black	4	6.22	LBXHCY	644	LBXB12			11	LBXFOL	202	LBXRBF	3.13801	2		1	2	0	FALSE	FALSE	None
8954	1	1999-2000	19	40.6	127.2	F	2	Mexican American	1	5.83	LBXHCY	336	LBXB12			9.3	LBXFOL	202	LBXRBF		2			2	0	FALSE	FALSE	None
8958	1	1999-2000	19	26.46	85.2	F	2	Mexican American	1	6.22	LBXHCY	542	LBXB12			12.7	LBXFOL	279	LBXRBF	15.5759	2		1	2	0	FALSE	FALSE	None
8959	1	1999-2000	53	24	81.1	F	2	Mexican American	1	4.7	LBXHCY	526	LBXB12			13	LBXFOL	273	LBXRBF	17.4884	2		1	2	1	FALSE	FALSE	None	0
8960	1	1999-2000	55	29.01	92.5	F	2	Mexican American	1	5.18	LBXHCY	889	LBXB12			18.1	LBXFOL	586	LBXRBF	48.6763	2		0	2	1	TRUE	FALSE	E2 alone	0
8966	1	1999-2000	85			F	2	Mexican American	1	12.11	LBXHCY	652	LBXB12			39.6	LBXFOL	583	LBXRBF		2				1	FALSE	FALSE	None	0
8968	1	1999-2000	65	33.18	99.8	F	2	Non-Hispanic White	3	7.49	LBXHCY	342	LBXB12			8.3	LBXFOL	287	LBXRBF	79.9874	2		0		1	TRUE	FALSE	E2 alone	0
8976	1	1999-2000	19	26.26	84.6	F	2	Non-Hispanic Black	4	6.04	LBXHCY	339	LBXB12			3.7	LBXFOL	131	LBXRBF	15.2094	2		1	2	0	FALSE	FALSE	None
8979	1	1999-2000	43	28.87	93.3	F	2	Non-Hispanic Black	4	4.24	LBXHCY	452	LBXB12			12.8	LBXFOL	321	LBXRBF		2			2	0	FALSE	FALSE	None	0
8985	1	1999-2000	22	24.83	80.5	F	2	Non-Hispanic White	3	7.39	LBXHCY	382	LBXB12			6.1	LBXFOL	205	LBXRBF	7.91576	2		1	2	0	FALSE	FALSE	None	0
8995	1	1999-2000	18	26.06	86.6	F	2	Non-Hispanic White	3	3.57	LBXHCY	980	LBXB12			13.8	LBXFOL	244	LBXRBF	15.6569	2		1	2	0	FALSE	FALSE	None
8996	1	1999-2000	71	29.49	115.3	F	2	Non-Hispanic White	3	10.21	LBXHCY	362	LBXB12			6.4	LBXFOL	239	LBXRBF		2				1	FALSE	FALSE	None	0
9014	1	1999-2000	39	27.01	83.4	F	2	Mexican American	1	10.03	LBXHCY	1106	LBXB12			5.3	LBXFOL	178	LBXRBF	29.5078	2		1	2	0	FALSE	FALSE	None	0
9015	1	1999-2000	28	29.61	91.2	F	2	Mexican American	1	5.28	LBXHCY	628	LBXB12			7.7	LBXFOL	263	LBXRBF		2			2	0	FALSE	FALSE	None	0
9022	1	1999-2000	18	41.16	111.1	F	2	Mexican American	1	4.98	LBXHCY	608	LBXB12			11.7	LBXFOL	301	LBXRBF		2			2	0	FALSE	FALSE	None
9024	1	1999-2000	28	23.88	81.4	F	2	Non-Hispanic Black	4	6.31	LBXHCY	502	LBXB12			11.3	LBXFOL	242	LBXRBF	13.7874	2		1	2	0	FALSE	FALSE	None	0
9027	1	1999-2000	20	19.77	67.4	F	2	Other race/multi-racial	5	7.05	LBXHCY	725	LBXB12			9.8	LBXFOL	224	LBXRBF		2			2	0	FALSE	FALSE	None	0
9037	1	1999-2000	64	35.1	120.3	F	2	Mexican American	1	9	LBXHCY	521	LBXB12			14	LBXFOL	244	LBXRBF		2				1	FALSE	FALSE	None	1
9040	1	1999-2000	68	31.04	95.4	F	2	Mexican American	1	7.71	LBXHCY	829	LBXB12			17.3	LBXFOL	317	LBXRBF	84.534	2		0		1	FALSE	FALSE	None	0
9042	1	1999-2000	62	27.07	98.5	F	2	Other Hispanic	2	10.48	LBXHCY	252	LBXB12			14.7	LBXFOL	318	LBXRBF		2				1	TRUE	TRUE	Combinatory	0
9044	1	1999-2000	20	33.17	94.8	F	2	Mexican American	1	7.39	LBXHCY	432	LBXB12			12	LBXFOL	517	LBXRBF		2			2	0	FALSE	FALSE	None	0
9048	1	1999-2000	59	31.93	102.5	F	2	Non-Hispanic White	3	5.64	LBXHCY	612	LBXB12			17.2	LBXFOL	282	LBXRBF		2			2	1	FALSE	FALSE	None	0
9050	1	1999-2000	64	20.75	72.2	F	2	Non-Hispanic White	3	6.41	LBXHCY	665	LBXB12			33.8	LBXFOL	304	LBXRBF		2				1	FALSE	FALSE	None	0
9052	1	1999-2000	19	26.98	88.8	F	2	Mexican American	1	4.63	LBXHCY	441	LBXB12			5.8	LBXFOL	187	LBXRBF	20.8458	2		1	2	0	FALSE	FALSE	None
9053	1	1999-2000	47	26.1	100.3	F	2	Non-Hispanic Black	4	8.51	LBXHCY	527	LBXB12			6.8	LBXFOL	227	LBXRBF		2			2	1	FALSE	FALSE	None	0
9064	1	1999-2000	67	33.44	109.4	F	2	Non-Hispanic White	3	8.58	LBXHCY	289	LBXB12			6.5	LBXFOL	416	LBXRBF		2				1	TRUE	FALSE	E2 alone	0
9065	1	1999-2000	46	35.95	109.4	F	2	Non-Hispanic Black	4	4.85	LBXHCY	460	LBXB12			15.7	LBXFOL	359	LBXRBF		2			2	0	FALSE	FALSE	None	0
9068	1	1999-2000	30	45.83	112.5	F	2	Non-Hispanic Black	4	7.61	LBXHCY	765	LBXB12			8.5	LBXFOL	226	LBXRBF		2			2	0	FALSE	FALSE	None	0
9071	1	1999-2000	18	28.13	81.9	F	2	Mexican American	1	5.34	LBXHCY	366	LBXB12			10.3	LBXFOL	207	LBXRBF	36.7696	2		0	2	0	FALSE	FALSE	None
9072	1	1999-2000	19	21.27	71.6	F	2	Non-Hispanic Black	4	4.17	LBXHCY	684	LBXB12			7.2	LBXFOL	170	LBXRBF	6.60202	2		1	2	0	FALSE	FALSE	None
9073	1	1999-2000	35	36.27	102.5	F	2	Non-Hispanic White	3	5.14	LBXHCY	248	LBXB12			12.1	LBXFOL	299	LBXRBF		2			2	0	FALSE	FALSE	None	0
9074	1	1999-2000	19	32.32	104.3	F	2	Non-Hispanic White	3	5.98	LBXHCY	331	LBXB12			36	LBXFOL	425	LBXRBF		2			2	0	TRUE	TRUE	Combinatory
9077	1	1999-2000	64	27.46	88.5	F	2	Mexican American	1	7.97	LBXHCY	637	LBXB12			20	LBXFOL	329	LBXRBF	29.0721	2		1		1	FALSE	FALSE	None	0
9078	1	1999-2000	20	28.92	83.8	F	2	Other Hispanic	2	3.91	LBXHCY	523	LBXB12			6.2	LBXFOL	150	LBXRBF		2			2	0	FALSE	FALSE	None	0
9090	1	1999-2000	81	21.57	87.5	F	2	Non-Hispanic White	3	7.21	LBXHCY	468	LBXB12			15.4	LBXFOL	281	LBXRBF	16.3726	2		1		1	FALSE	FALSE	None	0
9091	1	1999-2000	83	30.2		F	2	Non-Hispanic White	3	10.98	LBXHCY	626	LBXB12			44.9	LBXFOL	344	LBXRBF		2				1	FALSE	FALSE	None	0
9096	1	1999-2000	54	25.33	93.4	F	2	Non-Hispanic White	3	6.68	LBXHCY	350	LBXB12			13.8	LBXFOL	356	LBXRBF	59.0951	2		0	2	1	FALSE	FALSE	None	1
9099	1	1999-2000	79	24.98	95	F	2	Non-Hispanic White	3	10.08	LBXHCY	273	LBXB12			15.2	LBXFOL	306	LBXRBF	22.3623	2		1		1	FALSE	FALSE	None	0
9103	1	1999-2000	29	21.04	73	F	2	Mexican American	1	7.84	LBXHCY	861	LBXB12			41	LBXFOL	208	LBXRBF	4.93483	2		1	2	0	FALSE	FALSE	None	0
9104	1	1999-2000	57	27.01	91.2	F	2	Non-Hispanic Black	4	14.26	LBXHCY	1441	LBXB12			7.1	LBXFOL	374	LBXRBF		2			2	1	FALSE	FALSE	None	0
9112	1	1999-2000	19	29.98	101.8	F	2	Mexican American	1	4.78	LBXHCY	509	LBXB12			9.2	LBXFOL	192	LBXRBF	70.7064	2		0	2	0	FALSE	FALSE	None
9113	1	1999-2000	84	28.37	103.7	F	2	Non-Hispanic Black	4	8.87	LBXHCY	761	LBXB12			24.5	LBXFOL	340	LBXRBF		2				1	FALSE	FALSE	None	0
9117	1	1999-2000	56	29.78		F	2	Non-Hispanic Black	4	6.41	LBXHCY	884	LBXB12			9.5	LBXFOL	217	LBXRBF		2			2	1	FALSE	FALSE	None	0
9121	1	1999-2000	22	27.4	92.5	F	2	Mexican American	1	4.44	LBXHCY	494	LBXB12			13.8	LBXFOL	225	LBXRBF		2			2	0	FALSE	FALSE	None	0
9129	1	1999-2000	64	26.68	93	F	2	Mexican American	1	5.56	LBXHCY	762	LBXB12			34.1	LBXFOL	532	LBXRBF	49.3239	2		0		1	TRUE	FALSE	E2 alone	0
9130	1	1999-2000	37	46.67	133.5	F	2	Non-Hispanic Black	4	8.28	LBXHCY	454	LBXB12			7.6	LBXFOL	160	LBXRBF	98.9267	2		0	2	0	FALSE	FALSE	None	0
9131	1	1999-2000	42	25.98	92.3	F	2	Mexican American	1	5.85	LBXHCY	870	LBXB12			9.9	LBXFOL	213	LBXRBF	33.2802	2		0	2	1	FALSE	FALSE	None	0
9136	1	1999-2000	32	28.25	96.3	F	2	Non-Hispanic White	3	6.4	LBXHCY	168	LBXB12			9.4	LBXFOL	356	LBXRBF		2			2	0	TRUE	TRUE	Combinatory	0
9145	1	1999-2000	47	22.14	92.5	F	2	Other race/multi-racial	5	5.62	LBXHCY	576	LBXB12			24.6	LBXFOL	299	LBXRBF		2			2	1	FALSE	FALSE	None	0
9148	1	1999-2000	38	21.07	79.3	F	2	Other Hispanic	2	5.59	LBXHCY	369	LBXB12			9.2	LBXFOL	198	LBXRBF		2			2	0	FALSE	FALSE	None	0
9154	1	1999-2000	60	35.3	103	F	2	Other Hispanic	2	8.08	LBXHCY	428	LBXB12			8.4	LBXFOL	354	LBXRBF	65.5033	2		0		1	FALSE	FALSE	None	0
9156	1	1999-2000	18	20.43	76.3	F	2	Non-Hispanic White	3	7.1	LBXHCY	304	LBXB12			19.9	LBXFOL	260	LBXRBF		2			2	0	FALSE	FALSE	None
9158	1	1999-2000	38	29.79	93.4	F	2	Non-Hispanic Black	4	9.48	LBXHCY	573	LBXB12			5.9	LBXFOL	135	LBXRBF	37.8497	2		0	2	0	FALSE	FALSE	None	0
9169	1	1999-2000	45	21.05	71.1	F	2	Non-Hispanic White	3	6.86	LBXHCY	569	LBXB12			16.6	LBXFOL	431	LBXRBF	3.31514	2		1	2	1	FALSE	FALSE	None	0
9170	1	1999-2000	25	18.62	67.2	F	2	Non-Hispanic Black	4	6.93	LBXHCY	471	LBXB12			11.4	LBXFOL	256	LBXRBF	8.15681	2		1	2	0	FALSE	FALSE	None	0
9172	1	1999-2000	75	28.65	87	F	2	Non-Hispanic Black	4	21.51	LBXHCY	931	LBXB12			39.5	LBXFOL	910	LBXRBF		2				1	FALSE	FALSE	None	1
9175	1	1999-2000	18	29.09	77.5	F	2	Non-Hispanic Black	4	5.23	LBXHCY	452	LBXB12			4	LBXFOL	93	LBXRBF	18.8955	2		1	2	0	FALSE	FALSE	None
9190	1	1999-2000	63	24.56	81.6	F	2	Mexican American	1	5.93	LBXHCY	1375	LBXB12			15.1	LBXFOL	240	LBXRBF	37.7768	2		0		1	FALSE	FALSE	None	0
9194	1	1999-2000	81	36.24	126.8	F	2	Non-Hispanic Black	4	9.16	LBXHCY	389	LBXB12			14.6	LBXFOL	269	LBXRBF	94.1409	2		0		1	FALSE	FALSE	None	0
9195	1	1999-2000	19	34.53	99.4	F	2	Other race/multi-racial	5	38.28	LBXHCY	135	LBXB12			4.6	LBXFOL	185	LBXRBF		2			2	0	FALSE	FALSE	None
9196	1	1999-2000	44	35.49	105.2	F	2	Non-Hispanic Black	4	5.61	LBXHCY	568	LBXB12			18.5	LBXFOL	243	LBXRBF	87.126	2		0	2	0	FALSE	FALSE	None	0
9197	1	1999-2000	26	27.57	88.1	F	2	Non-Hispanic White	3	5.9	LBXHCY	521	LBXB12			13.3	LBXFOL	286	LBXRBF		2			2	0	FALSE	FALSE	None	0
9201	1	1999-2000	60	20.31	71.8	F	2	Non-Hispanic White	3	7.56	LBXHCY	1328	LBXB12			16.5	LBXFOL	391	LBXRBF		2				1	TRUE	TRUE	Combinatory	0
[truncated: 7,048 more rows]

## Sheet: Variable dictionary
Varibles	Description
SEQN	Respondents identifier
SDDSRVYR	Data release cycle
Year	Year of survey
RIDAGEYR	Age at screening
BMXBMI	BMI
BMXWAIST	Waist circumference
Gender	RIAGENDR 2=F
RIAGENDR	gender code
Race/ethnicity 1	RIDRETH1 (1=Mexican Aemrican, 2=Other Hispanic, 3=Non-Hispanic White, 4=Non-Hispanic Black, 5=Other race including multi-race)
RIDRETH1	Race/ethnicity code
Serum HCY umol/L	Serum homocystine data
HCY data source	Source variables for serum homocystine
Vitamin B12 pg/ml	Serum vitamin B12 data
Vit B12 data source	Source variable for serum vitamin B12
Vitamin B6 nmol/L	Serum vitamin B6 data
Vit B6 data source	Source variable for serum vitamin B6
Vitamin B9 ng/ml serum	Serum folate data
Vit B9 data source serum	Source variable for serum folate
Vitamin B9 ng/ml RBC	RBC folate data
Vit B9 data source RBC	Source variable for RBC folate
FLI	Computed fatty liver index
HBV infection	Active HBV infection, defined by LBDHBG (1=positive)
HCV infection	Active HCV infection, defined by LBDHCV (1=positive) with LBXHCR (HCV RNA: 1=positive) or SSHCVRNA (HCV RNA: 1=positive)
FLI-1	FLI <30 = 1 (negative for fatty liver) vs. FLI >=30 (indeterminate/positive for fatty liver)
pregnancy at exam	Pregnancy at the time of examination, defined by RIDEXPRG and RIDPREG
postmenopause at exam	Menopausal status at the time of examination, defined by females age >= 51 years (RIAGENDR and RIDAGEYR) or who reported going through or gone through menopause or had both ovaries removed (RHQ040 or RHQ310)
E2	Estrogen use (from medication table)
P4	Progesterone use (from medication table)
synthetic hormone use	synthetic hormone use categories, created using E2 and P4 data (none, E2 alone, P4 alone, Combinatory [E2 and P4])
